# Supplementary material for: Comparative analysis of mitochondrial genomes of Epimedium L. reveals heterogeneity in structure, synteny, intercellular gene transfer, and RNA editing
Source: Front Plant Sci. 2025 Nov 24;16:1701895. doi: 10.3389/fpls.2025.1701895 (PMC12682791; doi:10.3389/fpls.2025.1701895)
Supplement: Supplementary file 2 [file DataSheet2.xlsx]

## Sheet: Table S1
Table S1 PCR primers used to validate their contig linkages in graphcial mitogenome of E. sagittatum, E. pubescens, and E. wushanense.
Mitochondrial genome	Primer Name	Primer Sequence
E. sagittatum	JYc1c5-F	GTCATAGTAGGCGTCAAGTC
E. sagittatum	JYc1c5-R	CTGATACGGCGAGATACA
E. sagittatum	JYc2c6-F	ACCCAGCCATCGTTC
E. sagittatum	JYc2c6-R	TGCCAGCCTCACCTT
E. sagittatum	JYc3c5-F	GCTCCTTGCCTTCCAC
E. sagittatum	JYc3c5-R	ACTTCCATTCACCTTTCG
E. sagittatum	JYc3c6-F	TTCTGCCGTTGAGGT
E. sagittatum	JYc3c6-R	CATGTTTGCTCCTTCC
E. sagittatum	JYc4c5-F	AGAACGCAGGAGCCA
E. sagittatum	JYc4c5-R	AGTACAGCACCTCGTCTTT
E. sagittatum	JYc4c6-F	ATGCCAGGCTTCTACC
E. sagittatum	JYc4c6-R	CCGCTACCCACTTCTACT
E. sagittatum	JYc5c1-F	AGTCCTCCCAGATACGC
E. sagittatum	JYc5c1-R	TGTTAAGGCATTCCAAAG
E. sagittatum	JYc6c2-F	GGAACCGAGGTTTGAG
E. sagittatum	JYc6c2-R	ACGATGAACGGAATAGAA
E. pubescens	RYc1c4-F	AGAACGCAGGAGCCA
E. pubescens	RYc1c4-R	GTCTGATACGGCGAGATACA
E. pubescens	RYc1c5-F	TTCTATGCGGACAGGG
E. pubescens	RYc1c5-R	AGCCAAGCGAACAGC
E. pubescens	RYc4c1-F	GAAGCGAGGGAAGTAGA
E. pubescens	RYc4c1-R	CCCGCCGAACATCAA
E. pubescens	RYc4c5-F	GAAGCGAGGGAAGTAGA
E. pubescens	RYc4c5-R	TTGTAGCGGCACATTTA
E. wushanense	WYc1c5-F	TGCGATGAAGGAGACT
E. wushanense	WYc1c5-R	TGATAGGACAGGGCTAA
E. wushanense	WYc1c11-F	GTCATAGTAGGCGTCAAGTC
E. wushanense	WYc1c11-R	CTGATACGGCGAGATACA
E. wushanense	WYc2c9-F	GAATCAACTGCTCCTCC
E. wushanense	WYc2c9-R	TTTCTTCCTTCTTATCCCT
E. wushanense	WYc2c11-F	AGAACGCAGGAGCCA
E. wushanense	WYc2c11-R	AGTACAGCACCTCGTCTTT
E. wushanense	WYc3c5-F	TTGATAGCAGGTCTTGAA
E. wushanense	WYc3c5-R	GTTGGCTCCTACTCCC
E. wushanense	WYc3c11-F	CCATTGCTCCAGTGCC
E. wushanense	WYc3c11-R	GCTGTGCTGCCAGGTAC
E. wushanense	WYc4c5-F	TTGCGATGAAGGAGACT
E. wushanense	WYc4c5-R	TCCTCCCACGCTTTT
E. wushanense	WYc4c11-F	CTCCTTGCCTTCCACC
E. wushanense	WYc4c11-R	ACTTCCATTCACCTTTCG
E. wushanense	WYc5c6-F	TTGTCCTTGCCACCC
E. wushanense	WYc5c6-R	CCTAGATGTGCGTTCGT
E. wushanense	WYc6c7-F	AGAGCGAAGCAACCG
E. wushanense	WYc6c7-R	GCTTAGACTCTTTCAGGGA
E. wushanense	WYc7c8-F	TGGCATCTCGCATTCAC
E. wushanense	WYc7c8-R	GCATAGCATAGGGAGGAAA
E. wushanense	WYc7c12-F	GGAAGTGAGGGCTGTTG
E. wushanense	WYc7c12-R	GGAGCATAGCATAGGGAG
E. wushanense	WYc7c13-F	ATCTAAGGTTTACCGTCTC
E. wushanense	WYc7c13-R	ATGAGTGTACTTCCTGCTA
E. wushanense	WYc8c9-F	TTGGGCGATGCTTTC
E. wushanense	WYc8c9-R	TTGGGAGTTGGATATGAGG
E. wushanense	WYc9c12-F	TGCCAGCCTCACCTT
E. wushanense	WYc9c12-R	CCCAGCCATCGTTCT
E. wushanense	WYc9c13-F	GCGAGTATAGCATGATGAG
E. wushanense	WYc9c13-R	CAGGCTTCTACCTTTCTTC

## Sheet: Table S2
Table S2 PCR primers used to detect the RNA editing sites in mitogenome of E. sagittatum, E. pubescens, and E. wushanense.
Primer Name	Primer Sequence
YYHnad1-aF	CAGGCCAGATCATGA
YYHnad1-aR	AAACACCTAGCGAAGA
YYHrps10-aF	TGCTGGATGCTTCTGA
YYHrps10-aR	TGGAGTTTGCCCTTAT
YYHatp6-oF	TTATGATTTCGTGCCG
YYHatp6-oR	AAGGAAGGACAGAGGG
YYHrps10-oF	ACGGAAGATTGGATTG
YYHrps10-oR	GGACATTTTGCACCC
YYHrps11-oF	TACCACCGATCCACAAT
YYHrps11-oR	CCTCCCACTTCCCTCT

## Sheet: Table S3
Table S3 Information of mitochondrial genomes of 26 species used in phylogenetic analysis.
order	species	NCBI accessions
Ranunculales	Epimedium sagittatum	PV694670(in this research)
	Epimedium pubescens	PV695558-PV695561(in this research)
	Epimedium wushanense	PV694989-PV694990(in this research)
	Clematis dilatata mitochondrion, complete genome	PQ878373.1
	Corydalis impatiens mitochondrion, complete genome	PQ628113.1
	Semiaquilegia guangxiensis chromosome 1-2 mitochondrion, complete sequence	PQ572709.1-PQ572710.1
	Ranunculus cassubicifolius cultivar Garden Plant (LH040/02) mitochondrion, complete genome	NC_088759.1
	Aquilegia amurensis chromosome 1-3 mitochondrion, complete sequence	OR818043.1-OR818045.1
	Coptis deltoidea chromosome cir1-2 mitochondrion, complete sequence	OP466722.1-OP466723.1
	Coptis omeiensis chromosome cir1-2 mitochondrion, complete sequence	OP466724.1-OP466725.1
	Stephania japonica mitochondrion, complete genome	NC_083965.1
	Aconitum carmichaelii mitochondrion, complete genome	NC_084324.1
	Corydalis pauciovulata mitochondrion, complete genome	NC_081934.1
	Paropyrum anemonoides mitochondrion, complete genome	NC_072536.1
	Pulsatilla dahurica mitochondrion, complete genome	NC_071219.1
	Pulsatilla chinensis mitochondrion, complete genome	NC_068017.1
	Pulsatilla cernua mitochondrion, complete genome	NC_068018.1
	Aconitum kusnezoffii mitochondrion, complete genome	NC_053920.1
	Anemone maxima mitochondrion, complete genome	NC_053368.1
	Clematis acerifolia mitochondrion, complete sequence	ON674117.1-ON674118.1
Proteales	Macadamia integrifolia cultivar HAES294 mitochondrion, complete genome	NC_058888.1
	Macadamia ternifolia mitochondrion, complete genome	MW566571.1
	Macadamia tetraphylla mitochondrion, complete genome	MW566572.1
	Nelumbo nucifera mitochondrion, complete genome	NC_030753.1
Magnoliales	Magnolia liliiflora mitochondrion, complete genome	NC_085212.1
	Liriodendron tulipifera mitochondrion, complete genome	NC_021152.1

## Sheet: Table S4
Table S4 Simple repeat sequences in mitogenome of E. sagittatum, E. pubescens, and E. wushanense.
Mitochondrial genome	SSR nr.	SSR type	SSR	size	start	end
E. sagittatum	1	p5	(CTAGT)3	15	8099	8113
E. sagittatum	2	p4	(AATG)3	12	8478	8489
E. sagittatum	3	p5	(TTAAG)3	15	10625	10639
E. sagittatum	4	p4	(CTAT)3	12	12163	12174
E. sagittatum	5	p4	(TGGT)3	12	12286	12297
E. sagittatum	6	p4	(TTCT)3	12	15065	15076
E. sagittatum	7	p3	(TCT)4	12	17927	17938
E. sagittatum	8	p3	(AAG)5	15	18588	18602
E. sagittatum	9	p5	(AATTC)3	15	24184	24198
E. sagittatum	10	p2	(TA)6	12	25749	25760
E. sagittatum	11	p2	(GA)5	10	27433	27442
E. sagittatum	12	p4	(GCTA)3	12	28573	28584
E. sagittatum	13	p1	(T)10	10	30817	30826
E. sagittatum	14	p3	(TTG)4	12	31715	31726
E. sagittatum	15	p1	(T)10	10	35966	35975
E. sagittatum	16	p4	(ATTT)3	12	36144	36155
E. sagittatum	17	p1	(T)10	10	37894	37903
E. sagittatum	18	p1	(C)10	10	38275	38284
E. sagittatum	19	p1	(A)11	11	41355	41365
E. sagittatum	20	p1	(A)10	10	45725	45734
E. sagittatum	21	p3	(GTA)6	18	46335	46352
E. sagittatum	22	p1	(A)11	11	47301	47311
E. sagittatum	23	p3	(TCT)4	12	63196	63207
E. sagittatum	24	p4	(TCTT)3	12	64887	64898
E. sagittatum	25	p4	(CTTT)3	12	67214	67225
E. sagittatum	26	p1	(C)11	11	83924	83934
E. sagittatum	27	p4	(CAAA)3	12	104012	104023
E. sagittatum	28	p1	(A)11	11	104407	104417
E. sagittatum	29	p1	(A)10	10	105523	105532
E. sagittatum	30	p2	(TA)5	10	111563	111572
E. sagittatum	31	p4	(CTAC)3	12	112565	112576
E. sagittatum	32	p4	(AAAG)3	12	113212	113223
E. sagittatum	33	p4	(TATC)3	12	113411	113422
E. sagittatum	34	p1	(A)10	10	118472	118481
E. sagittatum	35	p4	(AATG)3	12	123813	123824
E. sagittatum	36	p4	(CGGC)3	12	132568	132579
E. sagittatum	37	p4	(CGCC)3	12	135892	135903
E. sagittatum	38	p5	(TTTAT)3	15	142107	142121
E. sagittatum	39	p1	(T)11	11	142723	142733
E. sagittatum	40	p4	(ATCT)3	12	144619	144630
E. sagittatum	41	p4	(ACTG)3	12	150748	150759
E. sagittatum	42	p4	(GACC)3	12	151309	151320
E. sagittatum	43	p1	(T)10	10	156422	156431
E. sagittatum	44	p4	(CAAG)3	12	162808	162819
E. sagittatum	45	p1	(A)10	10	172860	172869
E. sagittatum	46	p1	(T)12	12	178249	178260
E. sagittatum	47	p3	(CTA)4	12	180238	180249
E. sagittatum	48	p2	(AT)5	10	186030	186039
E. sagittatum	49	p4	(TTCT)3	12	189139	189150
E. sagittatum	50	p2	(CA)5	10	190701	190710
E. sagittatum	51	p2	(AG)5	10	199678	199687
E. sagittatum	52	p4	(TTCT)3	12	201557	201568
E. sagittatum	53	p1	(T)10	10	209704	209713
E. sagittatum	54	p4	(ATAA)3	12	211476	211487
E. sagittatum	55	p3	(TCT)4	12	223691	223702
E. sagittatum	56	p1	(T)15	15	229973	229987
E. sagittatum	57	p4	(AAAG)3	12	231884	231895
E. sagittatum	58	p1	(C)10	10	239679	239688
E. sagittatum	59	p2	(GA)5	10	242138	242147
E. sagittatum	60	p1	(T)11	11	242240	242250
E. sagittatum	61	p2	(CA)5	10	242563	242572
E. sagittatum	62	p2	(AG)5	10	252429	252438
E. sagittatum	63	p4	(AAGA)3	12	258844	258855
E. sagittatum	64	p4	(TCCT)3	12	259549	259560
E. sagittatum	65	p1	(A)11	11	265822	265832
E. sagittatum	66	p4	(TTGC)3	12	273977	273988
E. sagittatum	67	p4	(TTCT)3	12	277752	277763
E. sagittatum	68	p4	(CGGG)3	12	281104	281115
E. sagittatum	69	p5	(ATTAC)3	15	290224	290238
E. sagittatum	70	p4	(TTGC)3	12	293002	293013
E. sagittatum	71	p4	(GACT)3	12	295154	295165
E. sagittatum	72	p4	(GCTA)3	12	308795	308806
E. sagittatum	73	p1	(T)12	12	313776	313787
E. sagittatum	74	p3	(TGC)4	12	316055	316066
E. sagittatum	75	p1	(A)10	10	318502	318511
E. sagittatum	76	p4	(CTGG)3	12	319991	320002
E. sagittatum	77	p4	(CAAG)3	12	320436	320447
E. pubescens_chromosome1	1	p1	(T)11	11	5336	5346
E. pubescens_chromosome1	2	p4	(AGGA)3	12	11608	11619
E. pubescens_chromosome1	3	p4	(TCTT)3	12	12313	12324
E. pubescens_chromosome1	4	p2	(TC)5	10	18729	18738
E. pubescens_chromosome1	5	p2	(GT)5	10	28595	28604
E. pubescens_chromosome1	6	p1	(A)11	11	28918	28928
E. pubescens_chromosome1	7	p2	(TC)5	10	29021	29030
E. pubescens_chromosome1	8	p1	(G)10	10	31480	31489
E. pubescens_chromosome1	9	p4	(TTCT)3	12	39271	39282
E. pubescens_chromosome1	10	p1	(A)15	15	41181	41195
E. pubescens_chromosome1	11	p3	(AAG)4	12	47465	47476
E. pubescens_chromosome1	12	p1	(T)12	12	62893	62904
E. pubescens_chromosome1	13	p3	(CTA)4	12	64882	64893
E. pubescens_chromosome1	14	p2	(AT)5	10	70674	70683
E. pubescens_chromosome1	15	p4	(TTCT)3	12	73783	73794
E. pubescens_chromosome1	16	p2	(CA)5	10	75345	75354
E. pubescens_chromosome1	17	p2	(AG)5	10	84322	84331
E. pubescens_chromosome1	18	p4	(TTCT)3	12	86201	86212
E. pubescens_chromosome1	19	p1	(T)10	10	94348	94357
E. pubescens_chromosome1	20	p4	(ATAA)3	12	96120	96131
E. pubescens_chromosome1	21	p1	(T)10	10	98299	98308
E. pubescens_chromosome1	22	p4	(CTTG)3	12	108349	108360
E. pubescens_chromosome1	23	p1	(A)10	10	114737	114746
E. pubescens_chromosome1	24	p4	(GGTC)3	12	119848	119859
E. pubescens_chromosome1	25	p4	(CAGT)3	12	120409	120420
E. pubescens_chromosome1	26	p4	(AGAT)3	12	126570	126581
E. pubescens_chromosome1	27	p1	(A)11	11	128467	128477
E. pubescens_chromosome1	28	p4	(GGCG)3	12	135289	135300
E. pubescens_chromosome1	29	p4	(GCCG)3	12	138613	138624
E. pubescens_chromosome1	30	p4	(CATT)3	12	147367	147378
E. pubescens_chromosome1	31	p1	(T)10	10	152710	152719
E. pubescens_chromosome1	32	p4	(GATA)3	12	157769	157780
E. pubescens_chromosome1	33	p4	(TCTT)3	12	157967	157978
E. pubescens_chromosome1	34	p4	(TAGG)3	12	158612	158623
E. pubescens_chromosome1	35	p2	(TA)5	10	159619	159628
E. pubescens_chromosome1	36	p1	(T)10	10	165659	165668
E. pubescens_chromosome1	37	p1	(T)11	11	166774	166784
E. pubescens_chromosome1	38	p4	(TTTG)3	12	167168	167179
E. pubescens_chromosome2	1	p1	(A)10	10	11667	11676
E. pubescens_chromosome2	2	p3	(TCT)4	12	11808	11819
E. pubescens_chromosome2	3	p4	(TCTT)3	12	13499	13510
E. pubescens_chromosome2	4	p4	(CTTT)3	12	15826	15837
E. pubescens_chromosome2	5	p5	(CTAGT)3	15	33337	33351
E. pubescens_chromosome2	6	p4	(AATG)3	12	33716	33727
E. pubescens_chromosome2	7	p5	(TTAAG)3	15	35863	35877
E. pubescens_chromosome2	8	p4	(CTAT)3	12	37401	37412
E. pubescens_chromosome2	9	p4	(TGGT)3	12	37524	37535
E. pubescens_chromosome2	10	p4	(TTCT)3	12	40303	40314
E. pubescens_chromosome2	11	p3	(TCT)4	12	43165	43176
E. pubescens_chromosome2	12	p3	(AAG)5	15	43826	43840
E. pubescens_chromosome2	13	p5	(AATTC)3	15	49413	49427
E. pubescens_chromosome2	14	p2	(TA)6	12	50978	50989
E. pubescens_chromosome2	15	p2	(GA)5	10	52662	52671
E. pubescens_chromosome2	16	p4	(GCTA)3	12	53802	53813
E. pubescens_chromosome2	17	p1	(T)10	10	56046	56055
E. pubescens_chromosome2	18	p3	(TTG)4	12	56944	56955
E. pubescens_chromosome2	19	p1	(T)10	10	61195	61204
E. pubescens_chromosome2	20	p4	(ATTT)3	12	61373	61384
E. pubescens_chromosome2	21	p1	(T)10	10	63123	63132
E. pubescens_chromosome2	22	p1	(C)10	10	63504	63513
E. pubescens_chromosome2	23	p1	(A)11	11	66584	66594
E. pubescens_chromosome2	24	p1	(A)10	10	70954	70963
E. pubescens_chromosome2	25	p3	(GTA)6	18	71564	71581
E. pubescens_chromosome2	26	p1	(A)10	10	72531	72540
E. pubescens_chromosome3	1	p1	(T)13	13	1571	1583
E. pubescens_chromosome3	2	p3	(TGC)4	12	3851	3862
E. pubescens_chromosome3	3	p1	(A)10	10	6298	6307
E. pubescens_chromosome3	4	p4	(CTGG)3	12	7787	7798
E. pubescens_chromosome3	5	p4	(CAAG)3	12	8232	8243
E. pubescens_chromosome3	6	p4	(TTGC)3	12	13011	13022
E. pubescens_chromosome3	7	p4	(TTCT)3	12	16786	16797
E. pubescens_chromosome3	8	p4	(CGGG)3	12	19699	19710
E. pubescens_chromosome3	9	p5	(ATTAC)3	15	28818	28832
E. pubescens_chromosome3	10	p4	(TTGC)4	16	31596	31611
E. pubescens_chromosome3	11	p4	(GACT)3	12	33752	33763
E. pubescens_chromosome3	12	p3	(GAA)4	12	47381	47392
E. pubescens_chromosome3	13	p1	(A)10	10	50248	50257
E. pubescens_chromosome3	14	p1	(T)10	10	59602	59611
E. pubescens_chromosome3	15	p4	(CTTT)3	12	62145	62156
E. pubescens_chromosome3	16	p3	(AGA)4	12	63009	63020
E. pubescens_chromosome3	17	p3	(AAG)4	12	63273	63284
E. pubescens_chromosome3	18	p4	(GCTA)3	12	68107	68118
E. pubescens_chromosome4	1	p1	(G)11	11	15479	15489
E. wushanense_chromosome1	1	p1	(T)10	10	257	266
E. wushanense_chromosome1	2	p4	(ATTT)3	12	435	446
E. wushanense_chromosome1	3	p1	(T)10	10	2185	2194
E. wushanense_chromosome1	4	p1	(C)10	10	2566	2575
E. wushanense_chromosome1	5	p1	(A)11	11	5646	5656
E. wushanense_chromosome1	6	p1	(A)10	10	10016	10025
E. wushanense_chromosome1	7	p3	(GTA)6	18	10626	10643
E. wushanense_chromosome1	8	p1	(A)11	11	11592	11602
E. wushanense_chromosome1	9	p1	(A)10	10	27636	27645
E. wushanense_chromosome1	10	p3	(TCT)4	12	27777	27788
E. wushanense_chromosome1	11	p4	(TCTT)3	12	29468	29479
E. wushanense_chromosome1	12	p4	(CTTT)3	12	31795	31806
E. wushanense_chromosome1	13	p4	(AGGA)3	12	40753	40764
E. wushanense_chromosome1	14	p1	(C)11	11	48890	48900
E. wushanense_chromosome1	15	p5	(CTAGT)3	15	74513	74527
E. wushanense_chromosome1	16	p4	(AATG)3	12	74892	74903
E. wushanense_chromosome1	17	p5	(TTAAG)3	15	77039	77053
E. wushanense_chromosome1	18	p4	(CTAT)3	12	78577	78588
E. wushanense_chromosome1	19	p4	(TGGT)3	12	78700	78711
E. wushanense_chromosome1	20	p4	(TTCT)3	12	81479	81490
E. wushanense_chromosome1	21	p3	(TCT)4	12	84341	84352
E. wushanense_chromosome1	22	p3	(AAG)5	15	85002	85016
E. wushanense_chromosome1	23	p5	(AATTC)3	15	90589	90603
E. wushanense_chromosome1	24	p2	(TA)6	12	92154	92165
E. wushanense_chromosome1	25	p2	(GA)5	10	93838	93847
E. wushanense_chromosome1	26	p4	(GCTA)3	12	94978	94989
E. wushanense_chromosome1	27	p1	(T)10	10	97222	97231
E. wushanense_chromosome1	28	p3	(TTG)4	12	98120	98131
E. wushanense_chromosome1	29	p4	(CATT)3	12	104272	104283
E. wushanense_chromosome1	30	p1	(T)10	10	109615	109624
E. wushanense_chromosome1	31	p4	(GATA)3	12	114674	114685
E. wushanense_chromosome1	32	p4	(TCTT)3	12	114872	114883
E. wushanense_chromosome1	33	p4	(TAGG)3	12	115517	115528
E. wushanense_chromosome1	34	p2	(TA)5	10	116524	116533
E. wushanense_chromosome1	35	p1	(T)10	10	122564	122573
E. wushanense_chromosome1	36	p1	(T)11	11	123679	123689
E. wushanense_chromosome1	37	p4	(TTTG)3	12	124073	124084
E. wushanense_chromosome1	38	p1	(T)11	11	134025	134035
E. wushanense_chromosome1	39	p1	(T)10	10	139314	139323
E. wushanense_chromosome1	40	p4	(CTTG)3	12	149364	149375
E. wushanense_chromosome1	41	p1	(A)10	10	155752	155761
E. wushanense_chromosome1	42	p4	(GGTC)3	12	160863	160874
E. wushanense_chromosome1	43	p4	(CAGT)3	12	161424	161435
E. wushanense_chromosome1	44	p4	(AGAT)3	12	167553	167564
E. wushanense_chromosome1	45	p2	(CT)5	10	169179	169188
E. wushanense_chromosome1	46	p2	(TG)5	10	178156	178165
E. wushanense_chromosome1	47	p4	(AAGA)3	12	179715	179726
E. wushanense_chromosome1	48	p2	(AT)5	10	182827	182836
E. wushanense_chromosome1	49	p3	(AGT)4	12	188615	188626
E. wushanense_chromosome1	50	p1	(A)12	12	190606	190617
E. wushanense_chromosome1	51	p4	(AGGA)3	12	196980	196991
E. wushanense_chromosome1	52	p4	(TCTT)3	12	197685	197696
E. wushanense_chromosome1	53	p2	(TC)5	10	204090	204099
E. wushanense_chromosome1	54	p2	(GT)5	10	213956	213965
E. wushanense_chromosome1	55	p1	(A)11	11	214279	214289
E. wushanense_chromosome1	56	p2	(TC)5	10	214382	214391
E. wushanense_chromosome1	57	p1	(G)10	10	216833	216842
E. wushanense_chromosome1	58	p4	(TTCT)3	12	224624	224635
E. wushanense_chromosome1	59	p1	(A)15	15	226534	226548
E. wushanense_chromosome1	60	p3	(AAG)4	12	232818	232829
E. wushanense_chromosome1	61	p4	(TTAT)3	12	245062	245073
E. wushanense_chromosome1	62	p1	(A)10	10	246836	246845
E. wushanense_chromosome1	63	p4	(AAAG)3	12	254969	254980
E. wushanense_chromosome1	64	p4	(GGTC)3	12	255697	255708
E. wushanense_chromosome1	65	p4	(CAGT)3	12	256258	256269
E. wushanense_chromosome1	66	p4	(AGAT)3	12	262387	262398
E. wushanense_chromosome1	67	p1	(A)11	11	264284	264294
E. wushanense_chromosome1	68	p5	(AAAAT)3	15	264893	264907
E. wushanense_chromosome1	69	p4	(GGCG)3	12	271114	271125
E. wushanense_chromosome1	70	p4	(GCCG)3	12	274438	274449
E. wushanense_chromosome2	1	p1	(T)13	13	1737	1749
E. wushanense_chromosome2	2	p3	(TGC)4	12	4017	4028
E. wushanense_chromosome2	3	p1	(A)10	10	6464	6473
E. wushanense_chromosome2	4	p4	(CTGG)3	12	7953	7964
E. wushanense_chromosome2	5	p4	(CAAG)3	12	8398	8409
E. wushanense_chromosome2	6	p4	(TTGC)3	12	13177	13188
E. wushanense_chromosome2	7	p4	(TTCT)3	12	16952	16963
E. wushanense_chromosome2	8	p4	(CGGG)3	12	20304	20315
E. wushanense_chromosome2	9	p5	(ATTAC)3	15	29423	29437
E. wushanense_chromosome2	10	p4	(TTGC)3	12	32201	32212
E. wushanense_chromosome2	11	p4	(GACT)3	12	34353	34364
E. wushanense_chromosome2	12	p3	(GAA)4	12	47975	47986
E. wushanense_chromosome2	13	p3	(AGA)4	12	48487	48498
E. wushanense_chromosome2	14	p1	(A)10	10	51355	51364
E. wushanense_chromosome2	15	p1	(T)10	10	61015	61024
E. wushanense_chromosome2	16	p4	(CTTT)3	12	63592	63603
E. wushanense_chromosome2	17	p3	(AGA)4	12	64456	64467
E. wushanense_chromosome2	18	p3	(AAG)4	12	64720	64731
E. wushanense_chromosome2	19	p4	(GCTA)3	12	69554	69565

## Sheet: Table S5
Table S5 Tandem repeat sequences in the mitochondrial genome of E. sagittatum, E. pubescens, and E. wushanense.
Mitochondrial genome	Indices	Period	Copy	Consensus	Percent	Percent	Score	A	C	G	T	Entropy
		Size	Number	Size	Matches	Indels						(0-2)
E. sagittatum	40587--40665	39	2	39	95	0	140	27	20	25	26	1.99
	43953--43989	18	2.1	18	100	0	74	43	0	27	29	1.55
	83227--83293	29	2.3	29	84	0	89	19	32	14	32	1.92
	149565--149670	32	3.3	32	100	0	212	39	17	32	10	1.84
	171490--171528	20	2	19	85	5	51	12	17	28	41	1.87
	221700--221730	15	2	16	93	6	55	22	32	19	25	1.97
	237775--237817	18	2.4	18	81	18	54	18	20	25	34	1.96
	267061--267149	39	2.3	39	100	0	178	35	14	34	14	1.87
	319002--319028	12	2.2	12	100	0	54	7	14	0	77	0.97
E. pubescens_chromosome1	33351--33393	18	2.4	18	81	18	54	34	25	20	18	1.96
	49438--49468	15	2	16	93	6	55	25	19	32	22	1.97
	99640--99678	20	2	19	85	5	51	41	28	17	12	1.87
	121498--121635	32	4.3	32	100	0	276	10	31	18	39	1.84
E. pubescens_chromosome2	65819--65897	39	2	39	95	0	140	31	17	27	22	1.97
	69182--69218	18	2.1	18	100	0	74	43	0	27	29	1.55
E. pubescens_chromosome3	6793--6852	12	5.2	12	75	15	56	18	10	1	70	1.24
E. pubescens_chromosome4	16120--16177	29	2	29	89	0	89	31	17	32	18	1.94
	16134--16197	29	2.2	29	77	5	67	35	15	28	20	1.93
E. wushanense_chromosome1	4881--4959	39	2	39	95	0	140	31	17	27	22	1.97
	8244--8280	18	2.1	18	100	0	74	43	0	27	29	1.55
	48193--48259	29	2.3	29	84	0	89	19	32	14	32	1.92
	140655--140693	20	2	19	85	5	51	41	28	17	12	1.87
	162513--162618	32	3.3	32	100	0	212	10	32	17	39	1.84
	218704--218746	18	2.4	18	81	18	54	34	25	20	18	1.96
	234791--234821	15	2	16	93	6	55	25	19	32	22	1.97
	243110--243179	28	2.5	28	97	0	131	30	12	27	30	1.93
	257347--257452	32	3.3	32	100	0	212	10	32	17	39	1.84
E. wushanense_chromosome2	6964--6990	12	2.2	12	100	0	54	7	14	0	77	0.97
	61986--62034	25	2	25	100	0	98	36	16	12	34	1.86

## Sheet: Table S6
Table S6 Dispersed repeat sequences in the mitogenome of E. sagittatum, E. pubescens, and E. wushanense.
Mitochondrial genome	The repeat length of the first part	The starting site of the first part	Matching direction	The repeat length of the second part	The starting site of the second part	Interval distance of repeats	E-value
E. sagittatum	997	34708	P	997	125995	0	0
E. sagittatum	159	212257	P	159	261781	0	5.54e-86
E. sagittatum	133	174107	P	133	212283	0	2.5e-70
E. sagittatum	92	237464	P	92	239165	0	1.21e-45
E. sagittatum	77	70653	P	77	195730	0	1.3e-36
E. sagittatum	78	206572	P	78	307757	-1	7.58e-35
E. sagittatum	66	153316	P	66	186566	0	5.43e-30
E. sagittatum	69	136007	P	69	237497	-1	1.76e-29
E. sagittatum	64	136212	P	64	186530	-2	1.58e-24
E. sagittatum	55	23395	P	55	253158	0	2.28e-23
E. sagittatum	61	70019	P	61	185736	-2	9.17e-23
E. sagittatum	56	21793	P	56	174652	-1	9.57e-22
E. sagittatum	52	47038	P	52	79522	0	1.46e-21
E. sagittatum	51	57066	P	51	166203	0	5.84e-21
E. sagittatum	53	135952	P	53	239205	-1	5.8e-20
E. sagittatum	49	2482	P	49	24210	0	9.34e-20
E. sagittatum	52	95618	P	52	183956	-1	2.28e-19
E. sagittatum	48	206602	P	48	307757	0	3.73e-19
E. sagittatum	53	51063	P	53	140392	-2	4.52e-18
E. sagittatum	53	51063	P	53	312085	-2	4.52e-18
E. sagittatum	45	51002	P	45	312173	0	2.39e-17
E. sagittatum	44	95626	P	44	183956	0	9.56e-17
E. sagittatum	50	51014	P	50	136234	-2	2.57e-16
E. sagittatum	50	108091	P	50	194213	-2	2.57e-16
E. sagittatum	52	228277	P	52	280445	-3	8.7e-16
E. sagittatum	42	36963	P	42	310029	0	1.53e-15
E. sagittatum	41	23399	P	41	152813	0	6.12e-15
E. sagittatum	44	70036	P	44	185736	-1	1.26e-14
E. sagittatum	44	157849	P	44	216372	-1	1.26e-14
E. sagittatum	46	127842	P	46	289069	-2	5.57e-14
E. sagittatum	41	183953	P	41	185755	-1	7.53e-13
E. sagittatum	44	41525	P	44	237497	-2	8.14e-13
E. sagittatum	40	160603	P	40	189359	-1	2.94e-12
E. sagittatum	45	108050	P	45	164723	-3	9.16e-12
E. sagittatum	39	85600	P	39	140466	-1	1.15e-11
E. sagittatum	39	85600	P	39	312159	-1	1.15e-11
E. sagittatum	42	16048	P	42	169823	-2	1.19e-11
E. sagittatum	35	108060	P	35	164723	0	2.51e-11
E. sagittatum	35	216635	P	35	273324	0	2.51e-11
E. sagittatum	44	87645	P	44	244069	-3	3.42e-11
E. sagittatum	38	70023	P	38	95632	-1	4.46e-11
E. sagittatum	34	63064	P	34	186199	0	1e-10
E. sagittatum	34	63730	P	34	320319	0	1e-10
E. sagittatum	34	164714	P	34	236203	0	1e-10
E. sagittatum	43	60668	P	43	174160	-3	1.27e-10
E. sagittatum	43	60668	P	43	261834	-3	1.27e-10
E. sagittatum	40	178085	P	40	243156	-2	1.72e-10
E. sagittatum	33	33546	P	33	168417	0	4.01e-10
E. sagittatum	33	51014	P	33	140480	0	4.01e-10
E. sagittatum	33	83257	P	33	243139	0	4.01e-10
E. sagittatum	33	94595	P	33	209553	0	4.01e-10
E. sagittatum	42	232478	P	42	240195	-3	4.74e-10
E. sagittatum	39	83194	P	39	243167	-2	6.53e-10
E. sagittatum	39	138246	P	39	300757	-2	6.53e-10
E. sagittatum	36	206238	P	36	243137	-1	6.77e-10
E. sagittatum	32	68752	P	32	78235	0	1.6e-09
E. sagittatum	32	70048	P	32	185736	0	1.6e-09
E. sagittatum	32	216188	P	32	229778	0	1.6e-09
E. sagittatum	41	60677	P	41	174153	-3	1.76e-09
E. sagittatum	41	60677	P	41	261827	-3	1.76e-09
E. sagittatum	35	144518	P	35	224100	-1	2.63e-09
E. sagittatum	35	201201	P	35	224100	-1	2.63e-09
E. sagittatum	31	40248	P	31	250987	0	6.42e-09
E. sagittatum	31	40356	P	31	183955	0	6.42e-09
E. sagittatum	31	41524	P	31	60816	0	6.42e-09
E. sagittatum	40	60641	P	40	174190	-3	6.53e-09
E. sagittatum	40	60641	P	40	261864	-3	6.53e-09
E. sagittatum	39	83215	P	39	243146	-3	2.42e-08
E. sagittatum	30	34086	P	30	222635	0	2.57e-08
E. sagittatum	30	36906	P	30	85671	0	2.57e-08
E. sagittatum	30	60816	P	30	136032	0	2.57e-08
E. sagittatum	30	60816	P	30	239180	0	2.57e-08
E. sagittatum	30	61627	P	30	262768	0	2.57e-08
E. sagittatum	30	140392	P	30	186596	0	2.57e-08
E. sagittatum	30	186596	P	30	312085	0	2.57e-08
E. sagittatum	30	194206	P	30	239237	0	2.57e-08
E. sagittatum	30	216635	P	30	277162	0	2.57e-08
E. sagittatum	36	51086	P	36	153316	-2	3.55e-08
E. sagittatum	36	94524	P	36	166740	-2	3.55e-08
E. sagittatum	33	29957	P	33	199810	-1	3.97e-08
E. sagittatum	33	36905	P	33	79690	-1	3.97e-08
E. sagittatum	35	22571	P	35	235582	-2	1.34e-07
E. sagittatum	35	90018	P	35	253166	-2	1.34e-07
E. sagittatum	35	160258	P	35	174131	-2	1.34e-07
E. sagittatum	35	160258	P	35	261805	-2	1.34e-07
E. sagittatum	35	169097	P	35	216634	-2	1.34e-07
E. sagittatum	32	96527	P	32	140485	-1	1.54e-07
E. sagittatum	32	127856	P	32	289069	-1	1.54e-07
E. sagittatum	34	196294	P	34	253167	-2	5.06e-07
E. sagittatum	34	203759	P	34	270632	-2	5.06e-07
E. sagittatum	31	5644	P	31	95643	-1	5.97e-07
E. sagittatum	31	40356	P	31	70022	-1	5.97e-07
E. sagittatum	31	112127	P	31	112127	-1	5.97e-07
E. sagittatum	31	127842	P	31	198948	-1	5.97e-07
E. sagittatum	36	8084	P	36	14147	-3	1.21e-06
E. sagittatum	36	199807	P	36	266138	-3	1.21e-06
E. sagittatum	36	232466	P	36	240213	-3	1.21e-06
E. sagittatum	33	85541	P	33	124759	-2	1.91e-06
E. sagittatum	33	90018	P	33	152813	-2	1.91e-06
E. sagittatum	33	152813	P	33	196294	-2	1.91e-06
E. sagittatum	33	172375	P	33	294247	-2	1.91e-06
E. sagittatum	30	5645	P	30	40359	-1	2.31e-06
E. sagittatum	30	51058	P	30	153351	-1	2.31e-06
E. sagittatum	30	64457	P	30	216644	-1	2.31e-06
E. sagittatum	30	96529	P	30	136256	-1	2.31e-06
E. sagittatum	30	136078	P	30	252381	-1	2.31e-06
E. sagittatum	30	137012	P	30	144953	-1	2.31e-06
E. sagittatum	35	108103	P	35	138366	-3	4.43e-06
E. sagittatum	35	111434	P	35	243138	-3	4.43e-06
E. sagittatum	35	313539	P	35	313539	-3	4.43e-06
E. sagittatum	32	58263	P	32	112126	-2	7.16e-06
E. sagittatum	32	124713	P	32	124713	-2	7.16e-06
E. sagittatum	32	138258	P	32	300752	-2	7.16e-06
E. sagittatum	34	61492	P	34	262901	-3	1.62e-05
E. sagittatum	34	83258	P	34	267037	-3	1.62e-05
E. sagittatum	34	178172	P	34	239509	-3	1.62e-05
E. sagittatum	31	5644	P	31	185766	-2	2.68e-05
E. sagittatum	31	23396	P	31	164769	-2	2.68e-05
E. sagittatum	31	23398	P	31	160606	-2	2.68e-05
E. sagittatum	31	67145	P	31	135686	-2	2.68e-05
E. sagittatum	31	78667	P	31	173435	-2	2.68e-05
E. sagittatum	31	78667	P	31	261109	-2	2.68e-05
E. sagittatum	31	88558	P	31	237553	-2	2.68e-05
E. sagittatum	31	90009	P	31	160606	-2	2.68e-05
E. sagittatum	31	91890	P	31	236145	-2	2.68e-05
E. sagittatum	31	110375	P	31	308863	-2	2.68e-05
E. sagittatum	31	113905	P	31	260202	-2	2.68e-05
E. sagittatum	31	136351	P	31	308752	-2	2.68e-05
E. sagittatum	31	160606	P	31	196285	-2	2.68e-05
E. sagittatum	31	189365	P	31	253179	-2	2.68e-05
E. sagittatum	33	58262	P	33	58262	-3	5.91e-05
E. sagittatum	33	144528	P	33	224092	-3	5.91e-05
E. sagittatum	33	201211	P	33	224092	-3	5.91e-05
E. sagittatum	30	36913	P	30	95635	-2	0.0001
E. sagittatum	30	40254	P	30	310047	-2	0.0001
E. sagittatum	30	51055	P	30	136212	-2	0.0001
E. sagittatum	30	67989	P	30	201124	-2	0.0001
E. sagittatum	30	95618	P	30	140359	-2	0.0001
E. sagittatum	30	95618	P	30	312052	-2	0.0001
E. sagittatum	30	96531	P	30	312176	-2	0.0001
E. sagittatum	30	112125	P	30	160607	-2	0.0001
E. sagittatum	30	140420	P	30	186567	-2	0.0001
E. sagittatum	30	152824	P	30	189366	-2	0.0001
E. sagittatum	30	186569	P	30	312111	-2	0.0001
E. sagittatum	30	260203	P	30	305141	-2	0.0001
E. sagittatum	32	125080	P	32	152441	-3	0.000215
E. sagittatum	32	136007	P	32	317144	-3	0.000215
E. sagittatum	32	136249	P	32	186525	-3	0.000215
E. sagittatum	32	178172	P	32	267146	-3	0.000215
E. sagittatum	32	209925	P	32	273324	-3	0.000215
E. sagittatum	31	15693	P	31	307981	-3	0.000779
E. sagittatum	31	15710	P	31	307964	-3	0.000779
E. sagittatum	31	29966	P	31	199803	-3	0.000779
E. sagittatum	31	68745	P	31	126833	-3	0.000779
E. sagittatum	31	100308	P	31	213154	-3	0.000779
E. sagittatum	31	112122	P	31	253182	-3	0.000779
E. sagittatum	31	134812	P	31	152441	-3	0.000779
E. sagittatum	31	138362	P	31	239230	-3	0.000779
E. sagittatum	31	158622	P	31	266014	-3	0.000779
E. sagittatum	31	164771	P	31	189361	-3	0.000779
E. sagittatum	31	185770	P	31	312023	-3	0.000779
E. sagittatum	31	194238	P	31	237534	-3	0.000779
E. sagittatum	31	194238	P	31	317144	-3	0.000779
E. sagittatum	31	213154	P	31	272108	-3	0.000779
E. sagittatum	31	241176	P	31	320318	-3	0.000779
E. sagittatum	30	18456	P	30	20667	-3	0.00281
E. sagittatum	30	29960	P	30	78426	-3	0.00281
E. sagittatum	30	36908	P	30	40356	-3	0.00281
E. sagittatum	30	36913	P	30	185758	-3	0.00281
E. sagittatum	30	40277	P	30	136241	-3	0.00281
E. sagittatum	30	41494	P	30	317141	-3	0.00281
E. sagittatum	30	49115	P	30	289043	-3	0.00281
E. sagittatum	30	58268	P	30	90007	-3	0.00281
E. sagittatum	30	58268	P	30	196283	-3	0.00281
E. sagittatum	30	67515	P	30	174151	-3	0.00281
E. sagittatum	30	67515	P	30	261825	-3	0.00281
E. sagittatum	30	69143	P	30	317113	-3	0.00281
E. sagittatum	30	85478	P	30	308767	-3	0.00281
E. sagittatum	30	85595	P	30	136251	-3	0.00281
E. sagittatum	30	88582	P	30	239227	-3	0.00281
E. sagittatum	30	108111	P	30	138363	-3	0.00281
E. sagittatum	30	112123	P	30	164770	-3	0.00281
E. sagittatum	30	140480	P	30	186525	-3	0.00281
E. sagittatum	30	169093	P	30	209930	-3	0.00281
E. sagittatum	30	169466	P	30	317141	-3	0.00281
E. sagittatum	30	173504	P	30	200719	-3	0.00281
E. sagittatum	30	186525	P	30	312173	-3	0.00281
E. sagittatum	30	196303	P	30	253162	-3	0.00281
E. sagittatum	30	200719	P	30	261178	-3	0.00281
E. sagittatum	30	206248	P	30	243133	-3	0.00281
E. sagittatum	30	232146	P	30	239512	-3	0.00281
E. sagittatum	30	232146	P	30	267147	-3	0.00281
E. sagittatum	30	243168	P	30	275450	-3	0.00281
E. sagittatum	30	314109	P	30	314405	-3	0.00281
E. sagittatum	2015	99426	F	2015	271226	0	0
E. sagittatum	1253	172987	F	1253	260661	0	0
E. sagittatum	166	140347	F	166	312040	0	3.38e-90
E. sagittatum	103	40278	F	103	79612	-3	1.37e-45
E. sagittatum	94	144512	F	94	201195	-1	2.13e-44
E. sagittatum	93	78304	F	93	199696	-2	1.16e-41
E. sagittatum	74	149564	F	74	149596	0	8.29e-35
E. sagittatum	79	40302	F	79	79636	-2	2.25e-33
E. sagittatum	73	48820	F	73	149384	-1	7.26e-32
E. sagittatum	69	153241	F	69	184246	0	8.49e-32
E. sagittatum	68	34018	F	68	101511	0	3.4e-31
E. sagittatum	66	78331	F	66	199723	-1	1.08e-27
E. sagittatum	59	136017	F	59	239165	0	8.9e-26
E. sagittatum	67	177395	F	67	277678	-3	1.76e-24
E. sagittatum	56	48837	F	56	149401	0	5.7e-24
E. sagittatum	56	40324	F	56	289210	-1	9.57e-22
E. sagittatum	56	79658	F	56	289210	-1	9.57e-22
E. sagittatum	62	125081	F	62	134812	-3	1.42e-21
E. sagittatum	61	32009	F	61	101360	-3	5.41e-21
E. sagittatum	61	32009	F	61	273160	-3	5.41e-21
E. sagittatum	54	212409	F	54	246968	-1	1.48e-20
E. sagittatum	50	140211	F	50	185401	0	2.33e-20
E. sagittatum	50	267060	F	50	267099	0	2.33e-20
E. sagittatum	52	135953	F	52	237464	-1	2.28e-19
E. sagittatum	48	21715	F	48	65646	0	3.73e-19
E. sagittatum	52	177410	F	52	277693	-2	1.74e-17
E. sagittatum	53	5739	F	53	37023	-3	2.31e-16
E. sagittatum	50	101129	F	50	160209	-2	2.57e-16
E. sagittatum	50	160209	F	50	272929	-2	2.57e-16
E. sagittatum	43	90009	F	43	196285	0	3.82e-16
E. sagittatum	43	167771	F	43	185019	0	3.82e-16
E. sagittatum	42	51022	F	42	186530	0	1.53e-15
E. sagittatum	42	149564	F	42	149628	0	1.53e-15
E. sagittatum	41	32029	F	41	101380	0	6.12e-15
E. sagittatum	41	32029	F	41	273180	0	6.12e-15
E. sagittatum	41	152813	F	41	253168	0	6.12e-15
E. sagittatum	44	9863	F	44	157554	-1	1.26e-14
E. sagittatum	43	101329	F	43	101400	-1	4.93e-14
E. sagittatum	43	101400	F	43	273129	-1	4.93e-14
E. sagittatum	39	40341	F	39	289227	0	9.79e-14
E. sagittatum	38	85587	F	38	186517	0	3.92e-13
E. sagittatum	38	125647	F	38	214858	0	3.92e-13
E. sagittatum	41	70020	F	41	183953	-1	7.53e-13
E. sagittatum	41	101329	F	41	273200	-1	7.53e-13
E. sagittatum	41	273129	F	41	273200	-1	7.53e-13
E. sagittatum	41	275325	F	41	275458	-1	7.53e-13
E. sagittatum	44	41525	F	44	136032	-2	8.14e-13
E. sagittatum	44	41525	F	44	239180	-2	8.14e-13
E. sagittatum	40	40341	F	40	79675	-1	2.94e-12
E. sagittatum	43	5749	F	43	37033	-2	3.11e-12
E. sagittatum	43	125100	F	43	134831	-2	3.11e-12
E. sagittatum	43	198948	F	43	289084	-2	3.11e-12
E. sagittatum	45	58244	F	45	196268	-3	9.16e-12
E. sagittatum	35	101144	F	35	160224	0	2.51e-11
E. sagittatum	35	136251	F	35	140480	0	2.51e-11
E. sagittatum	35	160224	F	35	272944	0	2.51e-11
E. sagittatum	35	173354	F	35	235632	0	2.51e-11
E. sagittatum	35	235632	F	35	261028	0	2.51e-11
E. sagittatum	44	58022	F	44	196039	-3	3.42e-11
E. sagittatum	44	91012	F	44	190559	-3	3.42e-11
E. sagittatum	38	78512	F	38	175462	-1	4.46e-11
E. sagittatum	38	95554	F	38	289196	-1	4.46e-11
E. sagittatum	38	95632	F	38	185755	-1	4.46e-11
E. sagittatum	41	41498	F	41	169470	-2	4.52e-11
E. sagittatum	43	60668	F	43	212320	-3	1.27e-10
E. sagittatum	40	40586	F	40	40625	-2	1.72e-10
E. sagittatum	37	178173	F	37	232146	-1	1.74e-10
E. sagittatum	33	136251	F	33	312173	0	4.01e-10
E. sagittatum	42	138366	F	42	194216	-3	4.74e-10
E. sagittatum	41	60677	F	41	212329	-3	1.76e-09
E. sagittatum	41	124807	F	41	308882	-3	1.76e-09
E. sagittatum	38	57935	F	38	195935	-2	2.48e-09
E. sagittatum	38	135857	F	38	289381	-2	2.48e-09
E. sagittatum	35	125108	F	35	134839	-1	2.63e-09
E. sagittatum	31	273329	F	31	277162	0	6.42e-09
E. sagittatum	40	60641	F	40	212293	-3	6.53e-09
E. sagittatum	40	140382	F	40	153312	-3	6.53e-09
E. sagittatum	40	153312	F	40	312075	-3	6.53e-09
E. sagittatum	37	27	F	37	189233	-2	9.39e-09
E. sagittatum	37	178168	F	37	275419	-2	9.39e-09
E. sagittatum	39	6701	F	39	282854	-3	2.42e-08
E. sagittatum	39	111421	F	39	206225	-3	2.42e-08
E. sagittatum	30	24035	F	30	127037	0	2.57e-08
E. sagittatum	30	40356	F	30	95640	0	2.57e-08
E. sagittatum	30	41509	F	30	169481	0	2.57e-08
E. sagittatum	30	60816	F	30	237511	0	2.57e-08
E. sagittatum	30	140392	F	30	153322	0	2.57e-08
E. sagittatum	30	153322	F	30	312085	0	2.57e-08
E. sagittatum	30	178128	F	30	206137	0	2.57e-08
E. sagittatum	36	51086	F	36	186596	-2	3.55e-08
E. sagittatum	36	140360	F	36	183979	-2	3.55e-08
E. sagittatum	36	183979	F	36	312053	-2	3.55e-08
E. sagittatum	33	78420	F	33	199804	-1	3.97e-08
E. sagittatum	33	83257	F	33	206239	-1	3.97e-08
E. sagittatum	33	177429	F	33	277712	-1	3.97e-08
E. sagittatum	38	59138	F	38	88688	-3	8.92e-08
E. sagittatum	38	136202	F	38	184947	-3	8.92e-08
E. sagittatum	35	23407	F	35	90018	-2	1.34e-07
E. sagittatum	35	160258	F	35	212357	-2	1.34e-07
E. sagittatum	35	277641	F	35	280474	-2	1.34e-07
E. sagittatum	34	23407	F	34	196294	-2	5.06e-07
E. sagittatum	34	169097	F	34	273325	-2	5.06e-07
E. sagittatum	34	237534	F	34	317144	-2	5.06e-07
E. sagittatum	31	40356	F	31	185763	-1	5.97e-07
E. sagittatum	31	113901	F	31	305137	-1	5.97e-07
E. sagittatum	31	136212	F	31	153354	-1	5.97e-07
E. sagittatum	31	173400	F	31	235672	-1	5.97e-07
E. sagittatum	31	232145	F	31	275423	-1	5.97e-07
E. sagittatum	31	235672	F	31	261074	-1	5.97e-07
E. sagittatum	33	58261	F	33	112125	-2	1.91e-06
E. sagittatum	33	64462	F	33	169097	-2	1.91e-06
E. sagittatum	30	5645	F	30	183953	-1	2.31e-06
E. sagittatum	30	40276	F	30	51026	-1	2.31e-06
E. sagittatum	30	40276	F	30	186534	-1	2.31e-06
E. sagittatum	30	47898	F	30	173773	-1	2.31e-06
E. sagittatum	30	47898	F	30	261447	-1	2.31e-06
E. sagittatum	30	51058	F	30	186567	-1	2.31e-06
E. sagittatum	30	79692	F	30	85671	-1	2.31e-06
E. sagittatum	30	85491	F	30	184041	-1	2.31e-06
E. sagittatum	30	112123	F	30	189363	-1	2.31e-06
E. sagittatum	30	178083	F	30	275450	-1	2.31e-06
E. sagittatum	35	51522	F	35	52886	-3	4.43e-06
E. sagittatum	32	5643	F	32	70018	-2	7.16e-06
E. sagittatum	32	90005	F	32	112121	-2	7.16e-06
E. sagittatum	32	90008	F	32	189364	-2	7.16e-06
E. sagittatum	32	164771	F	32	253183	-2	7.16e-06
E. sagittatum	32	250980	F	32	310045	-2	7.16e-06
E. sagittatum	31	23398	F	31	189365	-2	2.68e-05
E. sagittatum	31	45858	F	31	235785	-2	2.68e-05
E. sagittatum	31	57944	F	31	195944	-2	2.68e-05
E. sagittatum	31	138311	F	31	288135	-2	2.68e-05
E. sagittatum	31	160606	F	31	253179	-2	2.68e-05
E. sagittatum	31	187320	F	31	207675	-2	2.68e-05
E. sagittatum	31	189365	F	31	196285	-2	2.68e-05
E. sagittatum	33	73267	F	33	206211	-3	5.91e-05
E. sagittatum	33	83257	F	33	111435	-3	5.91e-05
E. sagittatum	33	209925	F	33	216638	-3	5.91e-05
E. sagittatum	30	29956	F	30	266137	-2	0.0001
E. sagittatum	30	36913	F	30	183961	-2	0.0001
E. sagittatum	30	51014	F	30	96531	-2	0.0001
E. sagittatum	30	88579	F	30	138363	-2	0.0001
E. sagittatum	30	88581	F	30	237463	-2	0.0001
E. sagittatum	30	111416	F	30	178148	-2	0.0001
E. sagittatum	30	113898	F	30	146308	-2	0.0001
E. sagittatum	30	140368	F	30	183987	-2	0.0001
E. sagittatum	30	140420	F	30	153351	-2	0.0001
E. sagittatum	30	143526	F	30	193657	-2	0.0001
E. sagittatum	30	152824	F	30	160606	-2	0.0001
E. sagittatum	30	153351	F	30	312113	-2	0.0001
E. sagittatum	30	169101	F	30	277162	-2	0.0001
E. sagittatum	30	183987	F	30	312061	-2	0.0001
E. sagittatum	30	301650	F	30	302279	-2	0.0001
E. sagittatum	32	23394	F	32	112121	-3	0.000215
E. sagittatum	32	50988	F	32	95510	-3	0.000215
E. sagittatum	32	64455	F	32	273318	-3	0.000215
E. sagittatum	32	95646	F	32	185769	-3	0.000215
E. sagittatum	32	108070	F	32	236203	-3	0.000215
E. sagittatum	32	173470	F	32	286163	-3	0.000215
E. sagittatum	32	243139	F	32	267039	-3	0.000215
E. sagittatum	32	257451	F	32	270935	-3	0.000215
E. sagittatum	32	261144	F	32	286163	-3	0.000215
E. sagittatum	31	34836	F	31	68745	-3	0.000779
E. sagittatum	31	51025	F	31	79609	-3	0.000779
E. sagittatum	31	79609	F	31	186533	-3	0.000779
E. sagittatum	31	88580	F	31	135951	-3	0.000779
E. sagittatum	31	124038	F	31	309349	-3	0.000779
E. sagittatum	31	152826	F	31	164769	-3	0.000779
E. sagittatum	31	153354	F	31	184957	-3	0.000779
E. sagittatum	31	224371	F	31	255884	-3	0.000779
E. sagittatum	30	5642	F	30	312025	-3	0.00281
E. sagittatum	30	23416	F	30	196303	-3	0.00281
E. sagittatum	30	36913	F	30	70028	-3	0.00281
E. sagittatum	30	41545	F	30	69163	-3	0.00281
E. sagittatum	30	51017	F	30	85595	-3	0.00281
E. sagittatum	30	60666	F	30	67486	-3	0.00281
E. sagittatum	30	60690	F	30	67515	-3	0.00281
E. sagittatum	30	63738	F	30	241180	-3	0.00281
E. sagittatum	30	67515	F	30	212342	-3	0.00281
E. sagittatum	30	101256	F	30	149508	-3	0.00281
E. sagittatum	30	108115	F	30	239234	-3	0.00281
E. sagittatum	30	112123	F	30	196283	-3	0.00281
E. sagittatum	30	130394	F	30	160283	-3	0.00281
E. sagittatum	30	138364	F	30	237462	-3	0.00281
E. sagittatum	30	149058	F	30	276701	-3	0.00281
E. sagittatum	30	149508	F	30	273056	-3	0.00281
E. sagittatum	30	178146	F	30	213369	-3	0.00281
E. pubescens_chromosome1	143	9243	P	143	58751	0	6.68e-77
E. pubescens_chromosome1	143	58751	P	143	96917	0	6.68e-77
E. pubescens_chromosome1	94	85839	P	94	126593	0	2.12e-47
E. pubescens_chromosome1	92	31910	P	92	33611	0	3.38e-46
E. pubescens_chromosome1	69	68890	P	69	117857	0	2.38e-32
E. pubescens_chromosome1	69	33601	P	69	135115	-1	4.93e-30
E. pubescens_chromosome1	50	70045	P	50	130938	0	6.55e-21
E. pubescens_chromosome1	53	31909	P	53	135186	-1	1.63e-20
E. pubescens_chromosome1	43	69663	P	43	103353	0	1.07e-16
E. pubescens_chromosome1	44	54751	P	44	113274	-1	3.54e-15
E. pubescens_chromosome1	41	68597	P	41	70399	-1	2.11e-13
E. pubescens_chromosome1	45	106399	P	45	163095	-3	2.57e-12
E. pubescens_chromosome1	35	106409	P	35	163095	0	7.03e-12
E. pubescens_chromosome1	34	34930	P	34	106419	0	2.81e-11
E. pubescens_chromosome1	37	38984	P	37	62817	-1	4.88e-11
E. pubescens_chromosome1	42	30930	P	42	38647	-3	1.33e-10
E. pubescens_chromosome1	42	78860	P	42	132791	-3	1.33e-10
E. pubescens_chromosome1	32	41357	P	32	54947	0	4.5e-10
E. pubescens_chromosome1	35	47032	P	35	126646	-1	7.38e-10
E. pubescens_chromosome1	39	90869	P	39	159730	-3	6.78e-09
E. pubescens_chromosome1	38	69591	P	38	134951	-3	2.5e-08
E. pubescens_chromosome1	35	9327	P	35	110874	-2	3.76e-08
E. pubescens_chromosome1	35	54498	P	35	102035	-2	3.76e-08
E. pubescens_chromosome1	35	97001	P	35	110874	-2	3.76e-08
E. pubescens_chromosome1	31	159032	P	31	159032	-1	1.67e-07
E. pubescens_chromosome1	36	30918	P	36	38665	-3	3.39e-07
E. pubescens_chromosome1	30	18756	P	30	135083	-1	6.48e-07
E. pubescens_chromosome1	30	74007	P	30	159037	-1	6.48e-07
E. pubescens_chromosome1	30	126216	P	30	134149	-1	6.48e-07
E. pubescens_chromosome1	35	27994	P	35	159721	-3	1.24e-06
E. pubescens_chromosome1	35	132798	P	35	163052	-3	1.24e-06
E. pubescens_chromosome1	32	146445	P	32	146445	-2	2.01e-06
E. pubescens_chromosome1	31	10934	P	31	157254	-2	7.53e-06
E. pubescens_chromosome1	33	47042	P	33	126638	-3	1.66e-05
E. pubescens_chromosome1	33	54496	P	33	94569	-3	1.66e-05
E. pubescens_chromosome1	30	62792	P	30	159744	-2	2.82e-05
E. pubescens_chromosome1	30	78301	P	30	127643	-2	2.82e-05
E. pubescens_chromosome1	30	110530	P	30	159035	-2	2.82e-05
E. pubescens_chromosome1	32	118694	P	32	146078	-3	6.03e-05
E. pubescens_chromosome1	31	5122	P	31	112514	-3	0.000218
E. pubescens_chromosome1	31	17954	P	31	159037	-3	0.000218
E. pubescens_chromosome1	31	31906	P	31	132806	-3	0.000218
E. pubescens_chromosome1	31	57982	P	31	170851	-3	0.000218
E. pubescens_chromosome1	31	69601	P	31	117782	-3	0.000218
E. pubescens_chromosome1	31	118695	P	31	136348	-3	0.000218
E. pubescens_chromosome1	30	4029	P	30	38991	-3	0.000789
E. pubescens_chromosome1	30	31625	P	30	38991	-3	0.000789
E. pubescens_chromosome1	30	57768	P	30	62790	-3	0.000789
E. pubescens_chromosome1	30	68623	P	30	130809	-3	0.000789
E. pubescens_chromosome1	30	80927	P	30	159037	-3	0.000789
E. pubescens_chromosome1	30	106367	P	30	159037	-3	0.000789
E. pubescens_chromosome1	30	132806	P	30	163049	-3	0.000789
E. pubescens_chromosome1	1279	9227	F	1279	96901	0	0
E. pubescens_chromosome1	106	121497	F	106	121529	0	1.26e-54
E. pubescens_chromosome1	74	121497	F	74	121561	0	2.33e-35
E. pubescens_chromosome1	66	71210	F	66	117785	0	1.52e-30
E. pubescens_chromosome1	59	31943	F	59	135115	0	2.5e-26
E. pubescens_chromosome1	64	71174	F	64	134915	-2	4.43e-25
E. pubescens_chromosome1	62	136317	F	62	146047	-3	3.98e-22
E. pubescens_chromosome1	54	24145	F	54	58704	-1	4.14e-21
E. pubescens_chromosome1	52	33651	F	52	135186	-1	6.38e-20
E. pubescens_chromosome1	50	78857	F	50	163049	-2	7.22e-17
E. pubescens_chromosome1	50	110908	F	50	170011	-2	7.22e-17
E. pubescens_chromosome1	50	136329	F	50	146059	-2	7.22e-17
E. pubescens_chromosome1	42	121497	F	42	121593	0	4.29e-16
E. pubescens_chromosome1	41	17958	F	41	118313	0	1.72e-15
E. pubescens_chromosome1	40	117815	F	40	130777	0	6.87e-15
E. pubescens_chromosome1	43	169747	F	43	169818	-1	1.38e-14
E. pubescens_chromosome1	38	56271	F	38	145505	0	1.1e-13
E. pubescens_chromosome1	40	74003	F	40	110524	-1	8.24e-13
E. pubescens_chromosome1	36	71240	F	36	130777	0	1.76e-12
E. pubescens_chromosome1	35	10104	F	35	35500	0	7.03e-12
E. pubescens_chromosome1	35	35500	F	35	97778	0	7.03e-12
E. pubescens_chromosome1	35	71203	F	35	134944	0	7.03e-12
E. pubescens_chromosome1	35	130684	F	35	134905	0	7.03e-12
E. pubescens_chromosome1	40	27971	F	40	62729	-2	4.82e-11
E. pubescens_chromosome1	36	27994	F	36	90882	-1	1.9e-10
E. pubescens_chromosome1	35	47032	F	35	85845	-1	7.38e-10
E. pubescens_chromosome1	31	24168	F	31	58727	0	1.8e-09
E. pubescens_chromosome1	30	31900	F	30	78850	0	7.2e-09
E. pubescens_chromosome1	30	62772	F	30	90781	0	7.2e-09
E. pubescens_chromosome1	30	169760	F	30	169831	0	7.2e-09
E. pubescens_chromosome1	35	58775	F	35	110874	-2	3.76e-08
E. pubescens_chromosome1	34	540	F	34	88403	-2	1.42e-07
E. pubescens_chromosome1	34	17966	F	34	80938	-2	1.42e-07
E. pubescens_chromosome1	31	10062	F	31	35464	-1	1.67e-07
E. pubescens_chromosome1	31	35464	F	31	97736	-1	1.67e-07
E. pubescens_chromosome1	31	83592	F	31	143318	-1	1.67e-07
E. pubescens_chromosome1	31	117782	F	31	134948	-1	1.67e-07
E. pubescens_chromosome1	36	4993	F	36	84451	-3	3.39e-07
E. pubescens_chromosome1	33	80938	F	33	118321	-2	5.35e-07
E. pubescens_chromosome1	32	17952	F	32	106364	-2	2.01e-06
E. pubescens_chromosome1	34	31624	F	34	62816	-3	4.54e-06
E. pubescens_chromosome1	31	17957	F	31	74009	-2	7.53e-06
E. pubescens_chromosome1	31	17957	F	31	110530	-2	7.53e-06
E. pubescens_chromosome1	31	71964	F	31	92319	-2	7.53e-06
E. pubescens_chromosome1	31	74009	F	31	80929	-2	7.53e-06
E. pubescens_chromosome1	31	80929	F	31	110530	-2	7.53e-06
E. pubescens_chromosome1	33	47042	F	33	85855	-3	1.66e-05
E. pubescens_chromosome1	30	71213	F	30	130751	-2	2.82e-05
E. pubescens_chromosome1	30	74010	F	30	118313	-2	2.82e-05
E. pubescens_chromosome1	30	110531	F	30	118313	-2	2.82e-05
E. pubescens_chromosome1	30	117788	F	30	130751	-2	2.82e-05
E. pubescens_chromosome1	30	124862	F	30	157263	-2	2.82e-05
E. pubescens_chromosome1	32	242	F	32	13687	-3	6.03e-05
E. pubescens_chromosome1	32	4028	F	32	62816	-3	6.03e-05
E. pubescens_chromosome1	32	4096	F	32	27996	-3	6.03e-05
E. pubescens_chromosome1	32	34932	F	32	163088	-3	6.03e-05
E. pubescens_chromosome1	31	15252	F	31	46765	-3	0.000218
E. pubescens_chromosome1	31	33602	F	31	78882	-3	0.000218
E. pubescens_chromosome1	31	74005	F	31	106365	-3	0.000218
E. pubescens_chromosome1	31	106367	F	31	118310	-3	0.000218
E. pubescens_chromosome1	30	9959	F	30	85363	-3	0.000789
E. pubescens_chromosome1	30	17975	F	30	80947	-3	0.000789
E. pubescens_chromosome1	30	28004	F	30	90892	-3	0.000789
E. pubescens_chromosome1	30	31903	F	30	163045	-3	0.000789
E. pubescens_chromosome1	30	33678	F	30	132808	-3	0.000789
E. pubescens_chromosome1	30	71169	F	30	130689	-3	0.000789
E. pubescens_chromosome1	30	85363	F	30	97633	-3	0.000789
E. pubescens_chromosome1	30	94574	F	30	102044	-3	0.000789
E. pubescens_chromosome1	30	110862	F	30	140775	-3	0.000789
E. pubescens_chromosome1	30	121662	F	30	169905	-3	0.000789
E. pubescens_chromosome1	30	136353	F	30	146083	-3	0.000789
E. pubescens_chromosome2	49	27720	P	49	49439	0	5.25e-21
E. pubescens_chromosome2	49	23257	P	49	23257	-1	7.72e-19
E. pubescens_chromosome2	51	11680	P	51	48627	-2	3.77e-18
E. pubescens_chromosome2	43	11532	P	43	18630	-1	2.77e-15
E. pubescens_chromosome2	31	9149	P	31	66753	0	3.61e-10
E. pubescens_chromosome2	32	11543	P	32	30881	-1	8.66e-09
E. pubescens_chromosome2	31	18634	P	31	65585	-1	3.36e-08
E. pubescens_chromosome2	36	33322	P	36	39385	-3	6.79e-08
E. pubescens_chromosome2	30	30883	P	30	65588	-1	1.3e-07
E. pubescens_chromosome2	33	6595	P	33	6595	-3	3.32e-06
E. pubescens_chromosome2	30	11535	P	30	62142	-2	5.65e-06
E. pubescens_chromosome2	30	62137	P	30	65585	-3	0.000158
E. pubescens_chromosome2	48	14258	F	48	46943	0	2.1e-20
E. pubescens_chromosome2	53	30977	F	53	62252	-3	1.3e-17
E. pubescens_chromosome2	43	30987	F	43	62262	-2	1.75e-13
E. pubescens_chromosome2	35	1216	F	35	76755	0	1.41e-12
E. pubescens_chromosome2	40	65818	F	40	65857	-2	9.66e-12
E. pubescens_chromosome2	31	11540	F	31	65585	0	3.61e-10
E. pubescens_chromosome2	30	65505	F	30	76254	-1	1.3e-07
E. pubescens_chromosome2	32	18630	F	32	30881	-2	4.03e-07
E. pubescens_chromosome2	30	25191	F	30	57273	-2	5.65e-06
E. pubescens_chromosome2	31	17357	F	31	60065	-3	4.38e-05
E. pubescens_chromosome2	30	8999	F	30	16098	-3	0.000158
E. pubescens_chromosome2	30	9023	F	30	16127	-3	0.000158
E. pubescens_chromosome2	30	17775	F	30	66774	-3	0.000158
E. pubescens_chromosome2	30	18640	F	30	62142	-3	0.000158
E. pubescens_chromosome2	30	65830	F	30	65869	-3	0.000158
E. pubescens_chromosome3	35	31755	P	35	57560	-2	6.53e-09
E. pubescens_chromosome3	30	9557	P	30	46600	-1	1.12e-07
E. pubescens_chromosome3	35	1334	P	35	1334	-3	2.15e-07
E. pubescens_chromosome3	34	15786	P	34	62085	-3	7.88e-07
E. pubescens_chromosome3	30	1905	P	30	2201	-3	0.000137
E. pubescens_chromosome3	30	31717	P	30	57609	-3	0.000137
E. pubescens_chromosome3	30	33200	P	30	62870	-3	0.000137
E. pubescens_chromosome3	50	19053	F	50	63989	-3	6.01e-16
E. pubescens_chromosome3	41	14359	F	41	14492	-1	3.66e-14
E. pubescens_chromosome3	46	19035	F	46	63971	-3	1.19e-13
E. pubescens_chromosome3	36	16599	F	36	63915	-1	3.29e-11
E. pubescens_chromosome3	31	12363	F	31	16196	0	3.12e-10
E. pubescens_chromosome3	35	16675	F	35	19069	-2	6.53e-09
E. pubescens_chromosome3	34	16675	F	34	64005	-2	2.46e-08
E. pubescens_chromosome3	35	55025	F	35	59452	-3	2.15e-07
E. pubescens_chromosome3	30	16683	F	30	55275	-2	4.89e-06
E. pubescens_chromosome3	30	40248	F	30	40877	-2	4.89e-06
E. pubescens_chromosome3	31	55275	F	31	64013	-3	3.79e-05
E. pubescens_chromosome4	30	13711	F	30	19690	-1	1.5e-08
E. wushanense_chromosome1	2016	64398	P	2016	126653	0	0
E. wushanense_chromosome1	159	137916	P	159	244132	0	4.16e-86
E. wushanense_chromosome1	143	194615	P	143	244132	-1	7.66e-74
E. wushanense_chromosome1	135	194623	P	135	244132	0	1.17e-71
E. wushanense_chromosome1	92	217263	P	92	218964	0	9.06e-46
E. wushanense_chromosome1	93	43270	P	93	169076	-2	8.72e-42
E. wushanense_chromosome1	73	13111	P	73	162725	-1	5.45e-32
E. wushanense_chromosome1	73	13111	P	73	257559	-1	5.45e-32
E. wushanense_chromosome1	68	100423	P	68	126516	0	2.55e-31
E. wushanense_chromosome1	66	158800	P	66	182233	0	4.08e-30
E. wushanense_chromosome1	69	218954	P	69	270940	-1	1.32e-29
E. wushanense_chromosome1	66	43297	P	66	169076	-1	8.08e-28
E. wushanense_chromosome1	64	182271	P	64	270740	-2	1.18e-24
E. wushanense_chromosome1	56	13128	P	56	162725	0	4.28e-24
E. wushanense_chromosome1	56	13128	P	56	257559	0	4.28e-24
E. wushanense_chromosome1	52	11329	P	52	44488	0	1.1e-21
E. wushanense_chromosome1	61	98414	P	61	126674	-3	4.06e-21
E. wushanense_chromosome1	53	217262	P	53	271011	-1	4.35e-20
E. wushanense_chromosome1	49	68896	P	49	90615	0	7.01e-20
E. wushanense_chromosome1	51	27649	P	51	89803	-2	5.03e-17
E. wushanense_chromosome1	51	27649	P	51	203318	-2	5.03e-17
E. wushanense_chromosome1	50	66101	P	50	151923	-2	1.93e-16
E. wushanense_chromosome1	50	119954	P	50	174602	-2	1.93e-16
E. wushanense_chromosome1	43	54975	P	43	172537	0	2.87e-16
E. wushanense_chromosome1	42	15312	P	42	182293	0	1.15e-15
E. wushanense_chromosome1	41	98434	P	41	126674	0	4.59e-15
E. wushanense_chromosome1	44	76277	P	44	154584	-1	9.47e-15
E. wushanense_chromosome1	44	154289	P	44	240104	-1	9.47e-15
E. wushanense_chromosome1	43	27501	P	43	34599	-1	3.7e-14
E. wushanense_chromosome1	43	66301	P	43	126652	-1	3.7e-14
E. wushanense_chromosome1	42	27501	P	42	183068	-1	1.45e-13
E. wushanense_chromosome1	42	66372	P	42	126724	-1	1.45e-13
E. wushanense_chromosome1	45	27656	P	45	54974	-2	1.6e-13
E. wushanense_chromosome1	38	50553	P	38	182310	0	2.94e-13
E. wushanense_chromosome1	41	34601	P	41	184871	-1	5.65e-13
E. wushanense_chromosome1	41	183069	P	41	184871	-1	5.65e-13
E. wushanense_chromosome1	44	5816	P	44	217296	-2	6.11e-13
E. wushanense_chromosome1	44	5816	P	44	270940	-2	6.11e-13
E. wushanense_chromosome1	40	151539	P	40	179466	-1	2.2e-12
E. wushanense_chromosome1	36	182233	P	36	266594	0	4.7e-12
E. wushanense_chromosome1	45	22546	P	45	172552	-3	6.87e-12
E. wushanense_chromosome1	35	66116	P	35	151923	0	1.88e-11
E. wushanense_chromosome1	35	120000	P	35	147424	0	1.88e-11
E. wushanense_chromosome1	44	22324	P	44	172782	-3	2.57e-11
E. wushanense_chromosome1	44	55984	P	44	178262	-3	2.57e-11
E. wushanense_chromosome1	38	34604	P	38	60604	-1	3.35e-11
E. wushanense_chromosome1	38	43478	P	38	193365	-1	3.35e-11
E. wushanense_chromosome1	38	60604	P	38	183072	-1	3.35e-11
E. wushanense_chromosome1	41	5789	P	41	142671	-2	3.39e-11
E. wushanense_chromosome1	34	147434	P	34	220283	0	7.53e-11
E. wushanense_chromosome1	43	24970	P	43	244185	-3	9.57e-11
E. wushanense_chromosome1	40	190740	P	40	213332	-2	1.29e-10
E. wushanense_chromosome1	33	27658	P	33	159336	0	3.01e-10
E. wushanense_chromosome1	42	216291	P	42	224000	-3	3.56e-10
E. wushanense_chromosome1	36	213355	P	36	250264	-1	5.08e-10
E. wushanense_chromosome1	32	33333	P	32	43201	0	1.2e-09
E. wushanense_chromosome1	32	226710	P	32	240300	0	1.2e-09
E. wushanense_chromosome1	41	24979	P	41	244178	-3	1.32e-09
E. wushanense_chromosome1	38	22237	P	38	172892	-2	1.86e-09
E. wushanense_chromosome1	35	167629	P	35	232385	-1	1.98e-09
E. wushanense_chromosome1	35	232385	P	35	262463	-1	1.98e-09
E. wushanense_chromosome1	31	5815	P	31	25118	0	4.82e-09
E. wushanense_chromosome1	31	27669	P	31	151545	0	4.82e-09
E. wushanense_chromosome1	40	24943	P	40	244215	-3	4.9e-09
E. wushanense_chromosome1	37	66441	P	37	179595	-2	7.05e-09
E. wushanense_chromosome1	30	1197	P	30	50637	0	1.93e-08
E. wushanense_chromosome1	30	5800	P	30	142671	0	1.93e-08
E. wushanense_chromosome1	30	25118	P	30	218979	0	1.93e-08
E. wushanense_chromosome1	30	90440	P	30	279949	0	1.93e-08
E. wushanense_chromosome1	30	174629	P	30	217253	0	1.93e-08
E. wushanense_chromosome1	36	15376	P	36	182233	-2	2.67e-08
E. wushanense_chromosome1	33	1196	P	33	44656	-1	2.98e-08
E. wushanense_chromosome1	33	43386	P	33	169028	-1	2.98e-08
E. wushanense_chromosome1	33	48223	P	33	250266	-1	2.98e-08
E. wushanense_chromosome1	35	143050	P	35	239851	-2	1.01e-07
E. wushanense_chromosome1	32	27512	P	32	72057	-1	1.16e-07
E. wushanense_chromosome1	34	54969	P	34	115942	-2	3.8e-07
E. wushanense_chromosome1	34	89812	P	34	172537	-2	3.8e-07
E. wushanense_chromosome1	34	129229	P	34	252745	-2	3.8e-07
E. wushanense_chromosome1	34	172537	P	34	203327	-2	3.8e-07
E. wushanense_chromosome1	31	4647	P	31	34603	-1	4.48e-07
E. wushanense_chromosome1	31	4647	P	31	183071	-1	4.48e-07
E. wushanense_chromosome1	31	60615	P	31	72058	-1	4.48e-07
E. wushanense_chromosome1	31	115937	P	31	115937	-1	4.48e-07
E. wushanense_chromosome1	31	169886	P	31	279143	-1	4.48e-07
E. wushanense_chromosome1	36	74498	P	36	80561	-3	9.07e-07
E. wushanense_chromosome1	36	133682	P	36	169022	-3	9.07e-07
E. wushanense_chromosome1	36	216279	P	36	224018	-3	9.07e-07
E. wushanense_chromosome1	33	22563	P	33	115937	-2	1.43e-06
E. wushanense_chromosome1	33	29043	P	33	143052	-2	1.43e-06
E. wushanense_chromosome1	33	159336	P	33	172538	-2	1.43e-06
E. wushanense_chromosome1	30	4567	P	30	182301	-1	1.73e-06
E. wushanense_chromosome1	30	4650	P	30	72059	-1	1.73e-06
E. wushanense_chromosome1	30	12189	P	30	138379	-1	1.73e-06
E. wushanense_chromosome1	30	12189	P	30	195062	-1	1.73e-06
E. wushanense_chromosome1	30	15348	P	30	182268	-1	1.73e-06
E. wushanense_chromosome1	30	27515	P	30	183066	-1	1.73e-06
E. wushanense_chromosome1	30	50457	P	30	184794	-1	1.73e-06
E. wushanense_chromosome1	30	72059	P	30	184882	-1	1.73e-06
E. wushanense_chromosome1	30	96361	P	30	133689	-1	1.73e-06
E. wushanense_chromosome1	30	167199	P	30	269974	-1	1.73e-06
E. wushanense_chromosome1	30	204117	P	30	270908	-1	1.73e-06
E. wushanense_chromosome1	30	262033	P	30	269974	-1	1.73e-06
E. wushanense_chromosome1	35	116626	P	35	213355	-3	3.32e-06
E. wushanense_chromosome1	35	119957	P	35	268615	-3	3.32e-06
E. wushanense_chromosome1	32	54974	P	32	179469	-2	5.38e-06
E. wushanense_chromosome1	32	103350	P	32	103350	-2	5.38e-06
E. wushanense_chromosome1	34	190659	P	34	216977	-3	1.22e-05
E. wushanense_chromosome1	31	10149	P	31	220704	-2	2.02e-05
E. wushanense_chromosome1	31	22246	P	31	172890	-2	2.02e-05
E. wushanense_chromosome1	31	89803	P	31	179469	-2	2.02e-05
E. wushanense_chromosome1	31	114159	P	31	196306	-2	2.02e-05
E. wushanense_chromosome1	31	151545	P	31	172549	-2	2.02e-05
E. wushanense_chromosome1	31	179469	P	31	203318	-2	2.02e-05
E. wushanense_chromosome1	33	22564	P	33	22564	-3	4.43e-05
E. wushanense_chromosome1	33	38238	P	33	250294	-3	4.43e-05
E. wushanense_chromosome1	33	48223	P	33	116627	-3	4.43e-05
E. wushanense_chromosome1	33	232395	P	33	262455	-3	4.43e-05
E. wushanense_chromosome1	30	1204	P	30	27504	-2	7.54e-05
E. wushanense_chromosome1	30	1204	P	30	60607	-2	7.54e-05
E. wushanense_chromosome1	30	1204	P	30	184874	-2	7.54e-05
E. wushanense_chromosome1	30	43392	P	30	96365	-2	7.54e-05
E. wushanense_chromosome1	30	53545	P	30	268623	-2	7.54e-05
E. wushanense_chromosome1	30	53547	P	30	219027	-2	7.54e-05
E. wushanense_chromosome1	30	115942	P	30	151543	-2	7.54e-05
E. wushanense_chromosome1	30	138016	P	30	151894	-2	7.54e-05
E. wushanense_chromosome1	30	138027	P	30	239855	-2	7.54e-05
E. wushanense_chromosome1	30	151894	P	30	194699	-2	7.54e-05
E. wushanense_chromosome1	30	159328	P	30	179469	-2	7.54e-05
E. wushanense_chromosome1	30	182268	P	30	266566	-2	7.54e-05
E. wushanense_chromosome1	30	194710	P	30	239855	-2	7.54e-05
E. wushanense_chromosome1	32	60618	P	32	183064	-3	0.000161
E. wushanense_chromosome1	32	89799	P	32	115942	-3	0.000161
E. wushanense_chromosome1	32	102983	P	32	159709	-3	0.000161
E. wushanense_chromosome1	32	132717	P	32	190661	-3	0.000161
E. wushanense_chromosome1	32	182308	P	32	270735	-3	0.000161
E. wushanense_chromosome1	32	213320	P	32	243132	-3	0.000161
E. wushanense_chromosome1	31	44575	P	31	182301	-3	0.000585
E. wushanense_chromosome1	31	53546	P	31	271034	-3	0.000585
E. wushanense_chromosome1	31	115942	P	31	203315	-3	0.000585
E. wushanense_chromosome1	31	127756	P	31	243363	-3	0.000585
E. wushanense_chromosome1	31	133811	P	31	153529	-3	0.000585
E. wushanense_chromosome1	31	147380	P	31	179473	-3	0.000585
E. wushanense_chromosome1	31	159710	P	31	272173	-3	0.000585
E. wushanense_chromosome1	31	174596	P	31	218955	-3	0.000585
E. wushanense_chromosome1	31	217259	P	31	268623	-3	0.000585
E. wushanense_chromosome1	30	1199	P	30	4647	-3	0.00211
E. wushanense_chromosome1	30	22570	P	30	54973	-3	0.00211
E. wushanense_chromosome1	30	27671	P	30	147383	-3	0.00211
E. wushanense_chromosome1	30	28319	P	30	215318	-3	0.00211
E. wushanense_chromosome1	30	29041	P	30	138033	-3	0.00211
E. wushanense_chromosome1	30	29041	P	30	194716	-3	0.00211
E. wushanense_chromosome1	30	32096	P	30	244176	-3	0.00211
E. wushanense_chromosome1	30	66228	P	30	162644	-3	0.00211
E. wushanense_chromosome1	30	66228	P	30	257478	-3	0.00211
E. wushanense_chromosome1	30	84870	P	30	87073	-3	0.00211
E. wushanense_chromosome1	30	89821	P	30	172532	-3	0.00211
E. wushanense_chromosome1	30	115943	P	30	147381	-3	0.00211
E. wushanense_chromosome1	30	132718	P	30	224344	-3	0.00211
E. wushanense_chromosome1	30	138648	P	30	168116	-3	0.00211
E. wushanense_chromosome1	30	143059	P	30	246588	-3	0.00211
E. wushanense_chromosome1	30	168116	P	30	195331	-3	0.00211
E. wushanense_chromosome1	30	182310	P	30	266506	-3	0.00211
E. wushanense_chromosome1	30	213365	P	30	250260	-3	0.00211
E. wushanense_chromosome1	30	216978	P	30	224344	-3	0.00211
E. wushanense_chromosome1	7224	160446	F	7224	255280	0	0
E. wushanense_chromosome1	1263	137932	F	1263	194615	-1	0
E. wushanense_chromosome1	1255	137940	F	1255	194623	0	0
E. wushanense_chromosome1	1001	101113	F	1001	280024	0	0
E. wushanense_chromosome1	127	27412	F	127	60515	0	7.67e-67
E. wushanense_chromosome1	103	4569	F	103	44578	-3	1.03e-45
E. wushanense_chromosome1	77	35233	F	77	173058	0	9.73e-37
E. wushanense_chromosome1	74	162512	F	74	162544	0	6.23e-35
E. wushanense_chromosome1	74	162512	F	74	257378	0	6.23e-35
E. wushanense_chromosome1	74	162544	F	74	257346	0	6.23e-35
E. wushanense_chromosome1	74	257346	F	74	257378	0	6.23e-35
E. wushanense_chromosome1	79	4593	F	79	44602	-2	1.69e-33
E. wushanense_chromosome1	69	158872	F	69	184550	0	6.37e-32
E. wushanense_chromosome1	59	217296	F	59	270940	0	6.68e-26
E. wushanense_chromosome1	55	89800	F	55	203315	0	1.71e-23
E. wushanense_chromosome1	61	34600	F	61	183068	-2	6.88e-23
E. wushanense_chromosome1	56	88198	F	56	194157	-1	7.19e-22
E. wushanense_chromosome1	59	15353	F	59	266571	-2	1.03e-21
E. wushanense_chromosome1	62	102952	F	62	272142	-3	1.07e-21
E. wushanense_chromosome1	55	27487	F	55	184857	-1	2.82e-21
E. wushanense_chromosome1	61	66332	F	61	98414	-3	4.06e-21
E. wushanense_chromosome1	51	21368	F	51	145928	0	4.38e-21
E. wushanense_chromosome1	54	209506	F	54	244085	-1	1.11e-20
E. wushanense_chromosome1	50	183414	F	50	266755	0	1.75e-20
E. wushanense_chromosome1	52	60590	F	52	184857	-1	1.71e-19
E. wushanense_chromosome1	52	219004	F	52	271011	-1	1.71e-19
E. wushanense_chromosome1	48	30227	F	48	88120	0	2.8e-19
E. wushanense_chromosome1	47	27495	F	47	184865	0	1.12e-18
E. wushanense_chromosome1	44	60598	F	44	184865	0	7.18e-17
E. wushanense_chromosome1	53	1314	F	53	72153	-3	1.73e-16
E. wushanense_chromosome1	50	15304	F	50	270732	-2	1.93e-16
E. wushanense_chromosome1	50	102964	F	50	272154	-2	1.93e-16
E. wushanense_chromosome1	50	126916	F	50	151923	-2	1.93e-16
E. wushanense_chromosome1	43	144368	F	43	183803	0	2.87e-16
E. wushanense_chromosome1	42	162512	F	42	162576	0	1.15e-15
E. wushanense_chromosome1	42	162512	F	42	257410	0	1.15e-15
E. wushanense_chromosome1	42	162576	F	42	257346	0	1.15e-15
E. wushanense_chromosome1	42	257346	F	42	257410	0	1.15e-15
E. wushanense_chromosome1	41	66352	F	41	98434	0	4.59e-15
E. wushanense_chromosome1	41	89804	F	41	159328	0	4.59e-15
E. wushanense_chromosome1	41	159328	F	41	203319	0	4.59e-15
E. wushanense_chromosome1	44	34617	F	44	183085	-1	9.47e-15
E. wushanense_chromosome1	40	158830	F	40	266594	0	1.84e-14
E. wushanense_chromosome1	43	126652	F	43	126723	-1	3.7e-14
E. wushanense_chromosome1	42	66301	F	42	66372	-1	1.45e-13
E. wushanense_chromosome1	42	243109	F	42	243137	-1	1.45e-13
E. wushanense_chromosome1	38	102410	F	38	241624	0	2.94e-13
E. wushanense_chromosome1	44	5816	F	44	218979	-2	6.11e-13
E. wushanense_chromosome1	40	4632	F	40	44641	-1	2.2e-12
E. wushanense_chromosome1	43	1324	F	43	72163	-2	2.33e-12
E. wushanense_chromosome1	43	27657	F	43	172537	-2	2.33e-12
E. wushanense_chromosome1	45	27471	F	45	266611	-3	6.87e-12
E. wushanense_chromosome1	45	60574	F	45	266611	-3	6.87e-12
E. wushanense_chromosome1	39	50566	F	39	266511	-1	8.6e-12
E. wushanense_chromosome1	42	82462	F	42	142317	-2	8.9e-12
E. wushanense_chromosome1	35	15817	F	35	17193	0	1.88e-11
E. wushanense_chromosome1	35	138793	F	35	220853	0	1.88e-11
E. wushanense_chromosome1	35	195476	F	35	220853	0	1.88e-11
E. wushanense_chromosome1	35	266501	F	35	270730	0	1.88e-11
E. wushanense_chromosome1	44	52611	F	44	212415	-3	2.57e-11
E. wushanense_chromosome1	34	27366	F	34	182632	0	7.53e-11
E. wushanense_chromosome1	43	24970	F	43	137979	-3	9.57e-11
E. wushanense_chromosome1	43	24970	F	43	194662	-3	9.57e-11
E. wushanense_chromosome1	40	4880	F	40	4919	-2	1.29e-10
E. wushanense_chromosome1	37	190655	F	37	224337	-1	1.31e-10
E. wushanense_chromosome1	33	15304	F	33	266503	0	3.01e-10
E. wushanense_chromosome1	33	27669	F	33	179469	0	3.01e-10
E. wushanense_chromosome1	33	48223	F	33	213356	0	3.01e-10
E. wushanense_chromosome1	33	59567	F	33	246962	0	3.01e-10
E. wushanense_chromosome1	33	96362	F	33	169022	0	3.01e-10
E. wushanense_chromosome1	33	99951	F	33	143732	0	3.01e-10
E. wushanense_chromosome1	42	174607	F	42	268608	-3	3.56e-10
E. wushanense_chromosome1	39	48160	F	39	213322	-2	4.9e-10
E. wushanense_chromosome1	32	34629	F	32	183097	0	1.2e-09
E. wushanense_chromosome1	41	24979	F	41	137988	-3	1.32e-09
E. wushanense_chromosome1	41	24979	F	41	194671	-3	1.32e-09
E. wushanense_chromosome1	31	4539	F	31	205510	0	4.82e-09
E. wushanense_chromosome1	31	4647	F	31	27509	0	4.82e-09
E. wushanense_chromosome1	31	4647	F	31	184879	0	4.82e-09
E. wushanense_chromosome1	31	167576	F	31	255249	0	4.82e-09
E. wushanense_chromosome1	31	209529	F	31	244108	0	4.82e-09
E. wushanense_chromosome1	31	255249	F	31	262410	0	4.82e-09
E. wushanense_chromosome1	40	24943	F	40	137952	-3	4.9e-09
E. wushanense_chromosome1	40	24943	F	40	194635	-3	4.9e-09
E. wushanense_chromosome1	39	48181	F	39	213343	-3	1.81e-08
E. wushanense_chromosome1	39	116635	F	39	250274	-3	1.81e-08
E. wushanense_chromosome1	30	4647	F	30	60612	0	1.93e-08
E. wushanense_chromosome1	30	25118	F	30	217310	0	1.93e-08
E. wushanense_chromosome1	30	25118	F	30	270954	0	1.93e-08
E. wushanense_chromosome1	30	25929	F	30	137058	0	1.93e-08
E. wushanense_chromosome1	30	100491	F	30	233855	0	1.93e-08
E. wushanense_chromosome1	30	126665	F	30	126736	0	1.93e-08
E. wushanense_chromosome1	30	190707	F	30	250371	0	1.93e-08
E. wushanense_chromosome1	36	15376	F	36	158830	-2	2.67e-08
E. wushanense_chromosome1	36	27480	F	36	266620	-2	2.67e-08
E. wushanense_chromosome1	36	59496	F	36	145406	-2	2.67e-08
E. wushanense_chromosome1	36	60583	F	36	266620	-2	2.67e-08
E. wushanense_chromosome1	36	190689	F	36	243121	-2	2.67e-08
E. wushanense_chromosome1	38	23440	F	38	53654	-3	6.7e-08
E. wushanense_chromosome1	38	183880	F	38	270776	-3	6.7e-08
E. wushanense_chromosome1	35	54984	F	35	89812	-2	1.01e-07
E. wushanense_chromosome1	35	54984	F	35	203327	-2	1.01e-07
E. wushanense_chromosome1	35	88976	F	35	220903	-2	1.01e-07
E. wushanense_chromosome1	35	243122	F	35	250354	-2	1.01e-07
E. wushanense_chromosome1	32	61499	F	32	266499	-1	1.16e-07
E. wushanense_chromosome1	31	27672	F	31	115942	-1	4.48e-07
E. wushanense_chromosome1	31	138751	F	31	220817	-1	4.48e-07
E. wushanense_chromosome1	31	158797	F	31	270773	-1	4.48e-07
E. wushanense_chromosome1	31	195434	F	31	220817	-1	4.48e-07
E. wushanense_chromosome1	33	50507	F	33	103303	-2	1.43e-06
E. wushanense_chromosome1	33	54984	F	33	159336	-2	1.43e-06
E. wushanense_chromosome1	30	4567	F	30	15316	-1	1.73e-06
E. wushanense_chromosome1	30	15348	F	30	158801	-1	1.73e-06
E. wushanense_chromosome1	30	29038	F	30	239846	-1	1.73e-06
E. wushanense_chromosome1	30	44658	F	30	50637	-1	1.73e-06
E. wushanense_chromosome1	30	61501	F	30	270730	-1	1.73e-06
E. wushanense_chromosome1	30	115941	F	30	179471	-1	1.73e-06
E. wushanense_chromosome1	32	22565	F	32	115937	-2	5.38e-06
E. wushanense_chromosome1	32	34599	F	32	72057	-2	5.38e-06
E. wushanense_chromosome1	32	147379	F	32	203313	-2	5.38e-06
E. wushanense_chromosome1	34	25794	F	34	136921	-3	1.22e-05
E. wushanense_chromosome1	34	48224	F	34	132785	-3	1.22e-05
E. wushanense_chromosome1	31	31726	F	31	271299	-2	2.02e-05
E. wushanense_chromosome1	31	43633	F	31	138716	-2	2.02e-05
E. wushanense_chromosome1	31	43633	F	31	195399	-2	2.02e-05
E. wushanense_chromosome1	31	53524	F	31	218936	-2	2.02e-05
E. wushanense_chromosome1	31	54975	F	31	151545	-2	2.02e-05
E. wushanense_chromosome1	31	56862	F	31	220344	-2	2.02e-05
E. wushanense_chromosome1	31	72058	F	31	183068	-2	2.02e-05
E. wushanense_chromosome1	31	89801	F	31	147382	-2	2.02e-05
E. wushanense_chromosome1	31	89803	F	31	151545	-2	2.02e-05
E. wushanense_chromosome1	31	151545	F	31	203318	-2	2.02e-05
E. wushanense_chromosome1	31	172549	F	31	179469	-2	2.02e-05
E. wushanense_chromosome1	31	181514	F	31	248832	-2	2.02e-05
E. wushanense_chromosome1	33	239849	F	33	246590	-3	4.43e-05
E. wushanense_chromosome1	30	15304	F	30	61503	-2	7.54e-05
E. wushanense_chromosome1	30	15345	F	30	270774	-2	7.54e-05
E. wushanense_chromosome1	30	32570	F	30	167711	-2	7.54e-05
E. wushanense_chromosome1	30	114168	F	30	165845	-2	7.54e-05
E. wushanense_chromosome1	30	114168	F	30	260679	-2	7.54e-05
E. wushanense_chromosome1	30	116649	F	30	190687	-2	7.54e-05
E. wushanense_chromosome1	30	151546	F	30	159328	-2	7.54e-05
E. wushanense_chromosome1	30	151894	F	30	244161	-2	7.54e-05
E. wushanense_chromosome1	30	158803	F	30	266568	-2	7.54e-05
E. wushanense_chromosome1	30	175179	F	30	263461	-2	7.54e-05
E. wushanense_chromosome1	30	239855	F	30	244150	-2	7.54e-05
E. wushanense_chromosome1	32	119993	F	32	220285	-3	0.000161
E. wushanense_chromosome1	32	128931	F	32	199058	-3	0.000161
E. wushanense_chromosome1	32	132785	F	32	213357	-3	0.000161
E. wushanense_chromosome1	31	15315	F	31	44575	-3	0.000585
E. wushanense_chromosome1	31	33326	F	31	101241	-3	0.000585
E. wushanense_chromosome1	31	33326	F	31	280152	-3	0.000585
E. wushanense_chromosome1	31	65280	F	31	243363	-3	0.000585
E. wushanense_chromosome1	31	147382	F	31	159325	-3	0.000585
E. wushanense_chromosome1	31	158797	F	31	183877	-3	0.000585
E. wushanense_chromosome1	31	174622	F	31	268623	-3	0.000585
E. wushanense_chromosome1	31	200623	F	31	232118	-3	0.000585
E. wushanense_chromosome1	30	1204	F	30	34609	-3	0.00211
E. wushanense_chromosome1	30	1204	F	30	183077	-3	0.00211
E. wushanense_chromosome1	30	4568	F	30	270745	-3	0.00211
E. wushanense_chromosome1	30	4892	F	30	4931	-3	0.00211
E. wushanense_chromosome1	30	5836	F	30	33744	-3	0.00211
E. wushanense_chromosome1	30	15307	F	30	50561	-3	0.00211
E. wushanense_chromosome1	30	22570	F	30	172552	-3	0.00211
E. wushanense_chromosome1	30	24968	F	30	32067	-3	0.00211
E. wushanense_chromosome1	30	24992	F	30	32096	-3	0.00211
E. wushanense_chromosome1	30	29041	F	30	244144	-3	0.00211
E. wushanense_chromosome1	30	32096	F	30	138001	-3	0.00211
E. wushanense_chromosome1	30	32096	F	30	194684	-3	0.00211
E. wushanense_chromosome1	30	50561	F	30	270735	-3	0.00211
E. wushanense_chromosome1	30	53548	F	30	217263	-3	0.00211
E. wushanense_chromosome1	30	61517	F	30	262988	-3	0.00211
E. wushanense_chromosome1	30	102988	F	30	272178	-3	0.00211
E. wushanense_chromosome1	30	115942	F	30	172552	-3	0.00211
E. wushanense_chromosome1	30	119950	F	30	217256	-3	0.00211
E. wushanense_chromosome1	30	126810	F	30	162645	-3	0.00211
E. wushanense_chromosome1	30	126810	F	30	257479	-3	0.00211
E. wushanense_chromosome1	30	151877	F	30	276600	-3	0.00211
E. wushanense_chromosome1	30	184857	F	30	266627	-3	0.00211
E. wushanense_chromosome1	30	190689	F	30	243149	-3	0.00211
E. wushanense_chromosome1	30	219031	F	30	268625	-3	0.00211
E. wushanense_chromosome2	35	32356	P	35	58973	-2	6.76e-09
E. wushanense_chromosome2	30	9723	P	30	47194	-1	1.16e-07
E. wushanense_chromosome2	35	1500	P	35	1500	-3	2.23e-07
E. wushanense_chromosome2	34	15952	P	34	63532	-3	8.16e-07
E. wushanense_chromosome2	30	2071	P	30	2367	-3	0.000142
E. wushanense_chromosome2	30	32318	P	30	59022	-3	0.000142
E. wushanense_chromosome2	30	33801	P	30	64317	-3	0.000142
E. wushanense_chromosome2	50	19658	F	50	65436	-3	6.22e-16
E. wushanense_chromosome2	41	14525	F	41	14658	-1	3.79e-14
E. wushanense_chromosome2	46	19640	F	46	65418	-3	1.23e-13
E. wushanense_chromosome2	31	12529	F	31	16362	0	3.23e-10
E. wushanense_chromosome2	36	16765	F	36	65362	-2	1.79e-09
E. wushanense_chromosome2	35	16841	F	35	19674	-2	6.76e-09
E. wushanense_chromosome2	34	16841	F	34	65452	-2	2.55e-08
E. wushanense_chromosome2	35	56123	F	35	60865	-3	2.23e-07
E. wushanense_chromosome2	30	16849	F	30	56373	-2	5.06e-06
E. wushanense_chromosome2	30	40849	F	30	41478	-2	5.06e-06
E. wushanense_chromosome2	31	56373	F	31	65460	-3	3.92e-05

## Sheet: Table S7
Table S7 The relative synonymous codon usage of E. sagittatum mitogenome
AA	Codon 1	Codon 2	Codon 3	Codon 4	Codon 5	Codon 6
Ala	GCU	GCA	GCC	GCG
	1.59	0.99	0.9	0.52
Arg	AGA	CGA	CGU	CGG	AGG	CGC
	1.34	1.3	1.23	0.77	0.75	0.61
Asn	AAU	AAC
	1.34	0.66
Asp	GAU	GAC
	1.38	0.62
Cys	UGU	UGC
	1.27	0.73
End	UAA	UGA	UAG
	1.35	1.16	0.48
Gln	CAA	CAG
	1.51	0.49
Glu	GAA	GAG
	1.37	0.63
Gly	GGA	GGU	GGG	GGC
	1.48	1.28	0.72	0.53
His	CAU	CAC
	1.52	0.48
Ile	AUU	AUA	AUC
	1.31	0.87	0.82
Leu	UUA	CUU	UUG	CUA	CUC	CUG
	1.39	1.25	1.19	0.92	0.69	0.56
Lys	AAA	AAG
	1.22	0.78
Met	AUG
	1
Phe	UUU	UUC
	1.1	0.9
Pro	CCU	CCA	CCC	CCG
	1.39	1.12	0.84	0.65
Ser	UCU	UCA	AGU	UCC	UCG	AGC
	1.36	1.22	0.99	0.95	0.89	0.58
Thr	ACU	ACC	ACA	ACG
	1.34	1.09	0.95	0.63
Trp	UGG
	1
Tyr	UAU	UAC
	1.5	0.5
Val	GUA	GUU	GUG	GUC
	1.21	1.2	0.85	0.74

## Sheet: Table S8
Table S8 The relative synonymous codon usage of E. pubescens mitogenome
AA	Codon 1	Codon 2	Codon 3	Codon 4	Codon 5	Codon 6
Ala	GCU	GCA	GCC	GCG
	1.59	0.99	0.9	0.52
Arg	AGA	CGA	CGU	CGG	AGG	CGC
	1.34	1.3	1.24	0.76	0.75	0.61
Asn	AAU	AAC
	1.34	0.66
Asp	GAU	GAC
	1.38	0.62
Cys	UGU	UGC
	1.26	0.74
End	UAA	UGA	UAG
	1.35	1.06	0.58
Gln	CAA	CAG
	1.52	0.48
Glu	GAA	GAG
	1.37	0.63
Gly	GGA	GGU	GGG	GGC
	1.48	1.28	0.71	0.53
His	CAU	CAC
	1.52	0.48
Ile	AUU	AUA	AUC
	1.3	0.88	0.82
Leu	UUA	CUU	UUG	CUA	CUC	CUG
	1.39	1.25	1.19	0.91	0.7	0.57
Lys	AAA	AAG
	1.22	0.78
Met	AUG
	1
Phe	UUU	UUC
	1.1	0.9
Pro	CCU	CCA	CCC	CCG
	1.39	1.12	0.84	0.66
Ser	UCU	UCA	AGU	UCC	UCG	AGC
	1.37	1.21	0.99	0.97	0.89	0.57
Thr	ACU	ACC	ACA	ACG
	1.34	1.08	0.95	0.63
Trp	UGG
	1
Tyr	UAU	UAC
	1.51	0.49
Val	GUU	GUA	GUG	GUC
	1.2	1.2	0.85	0.74

## Sheet: Table S9
Table S9 The relative synonymous codon usage of E. wushanense mitogenome
AA	Codon 1	Codon 2	Codon 3	Codon 4	Codon 5	Codon 6
Ala	GCU	GCA	GCC	GCG
	1.58	0.99	0.91	0.52
Arg	AGA	CGA	CGU	CGG	AGG	CGC
	1.34	1.3	1.24	0.76	0.75	0.61
Asn	AAU	AAC
	1.34	0.66
Asp	GAU	GAC
	1.38	0.62
Cys	UGU	UGC
	1.26	0.74
End	UAA	UGA	UAG
	1.35	1.16	0.48
Gln	CAA	CAG
	1.51	0.49
Glu	GAA	GAG
	1.37	0.63
Gly	GGA	GGU	GGG	GGC
	1.47	1.28	0.71	0.53
His	CAU	CAC
	1.52	0.48
Ile	AUU	AUA	AUC
	1.3	0.87	0.82
Leu	UUA	CUU	UUG	CUA	CUC	CUG
	1.38	1.25	1.19	0.92	0.69	0.57
Lys	AAA	AAG
	1.22	0.78
Met	AUG
	1
Phe	UUU	UUC
	1.1	0.9
Pro	CCU	CCA	CCC	CCG
	1.39	1.12	0.84	0.66
Ser	UCU	UCA	AGU	UCC	UCG	AGC
	1.37	1.21	0.99	0.96	0.89	0.58
Thr	ACU	ACC	ACA	ACG
	1.34	1.08	0.95	0.63
Trp	UGG
	1
Tyr	UAU	UAC
	1.51	0.49
Val	GUA	GUU	GUG	GUC
	1.2	1.2	0.85	0.74

## Sheet: Table S10
Table S10 Prediction of RNA editing sites in mitochondrial protein-coding genes of E. sagittatum.
gene	Base position	Amino position	Codon change	Amino change	Left motifs	Edited site	Right motifs	Probability
atp1	971	324	UCG->UUG	Ser->Leu	CCAGACAGGTGCAGGTAGCT	C	GACCGCGTTACCCGTCATTG	1
atp1	1064	355	UCG->UUG	Ser->Leu	TACAGATGGACAAATCTGTT	C	GGAAACAGAGCTCTTTTATC	0.999
atp1	1115	372	UCA->UUA	Ser->Leu	ACCTGCTATTAACGTCGGCT	C	ATCTGTCAGTCGCGTCGGGT	0.999
atp1	1168	390	CGC->UGC	Arg->Cys	TGAAAGCTATGAAACAAGTC	C	GCGGTAGTTCAAAACTGGAA	0.997
atp1	1178	393	UCA->UUA	Ser->Leu	GAAACAAGTCCGCGGTAGTT	C	AAAACTGGAATTGGCACAAT	1
atp1	1216	406	CUU->UUU	Leu->Phe	AATATCGCGAAGTGGCCGCC	C	TTGCTCAATTTGGGTCAGAC	0.998
atp1	1262	421	CCC->CUC	Pro->Leu	TGCTGCGACTCAGGCATTAC	C	CAATAGAGGTGCAAGGCTTA	0.999
atp1	1292	431	CCG->CUG	Pro->Leu	TGCAAGGCTTACAGAAGTAC	C	GAAACAACCACAATATGCAC	0.999
atp1	1415	472	CCA->CUA	Pro->Leu	CAAATATGAGAGAGCCATTC	C	AAGTAGTATCAAACCAGAAT	0.929
atp1	1490	497	CCA->CUA	Pro->Leu	TAACGAAATAAAGATTGAAC	C	AGATGCCTTCTTAAAAGAAA	0.999
atp4	40	14	CUA->UUA	Leu->Leu	ATATGCTGGATATAAAGATG	C	TATTTGCTGCTATTCTATCT	0.938
atp4	59	20	UCU->UUU	Ser->Phe	GCTATTTGCTGCTATTCTAT	C	TATTTCTGCATCAAGTTCGA	0.981
atp4	65	22	UCU->UUU	Ser->Phe	TGCTGCTATTCTATCTATTT	C	TGCATCAAGTTCGAAGAATA	0.973
atp4	89	30	UCA->UUA	Ser->Leu	ATCAAGTTCGAAGAATATCT	C	AATATATAATGAAGAAATTA	0.986
atp4	118	40	CGU->UGU	Arg->Cys	ATGAAGAAATTATAGTAGCT	C	GTTGTTTTATAGGCTTTATC	0.988
atp4	215	72	UCG->UUG	Ser->Leu	CGAGGCTATTCAGGAAGAAT	C	GCAGCAATTCCCCAATCCTA	0.998
atp4	227	76	CCC->CUC	Pro->Leu	GGAAGAATCGCAGCAATTCC	C	CAATCCTAACGAAGTAGTTC	0.999
atp4	248	83	CCU->CUU	Pro->Leu	CAATCCTAACGAAGTAGTTC	C	TCCGGAATCCAATGAACAAC	1
atp4	250	84	CCG->UUG	Pro->Leu	ATCCTAACGAAGTAGTTCCT	C	CGGAATCCAATGAACAACAA	0.903
atp4	251	84	CCG->UUG	Pro->Leu	TCCTAACGAAGTAGTTCCTC	C	GGAATCCAATGAACAACAAC	1
atp4	326	109	ACG->AUG	Thr->Met	CGTAGTAGAATCATTACCAA	C	GGCACGCTGTGCGCCTAAGT	0.948
atp4	395	132	UCA->UUA	Ser->Leu	CCGAAACCTAAATGTTAAGT	C	AGCAACACTTCCAAATGCCA	0.999
atp4	407	136	CCA->CUA	Pro->Leu	TGTTAAGTCAGCAACACTTC	C	AAATGCCACTTCTTCCCGTC	0.993
atp4	416	139	ACU->AUU	Thr->Ile	AGCAACACTTCCAAATGCCA	C	TTCTTCCCGTCGCATCCGTC	0.987
atp6	37	13	CCA->UCA	Pro->Ser	TGTATTTCTCATTCACAAAT	C	CATCTCTGTCTATGCTGCTA	1
atp6	47	16	UCU->UUU	Ser->Phe	ATTCACAAATCCATCTCTGT	C	TATGCTGCTAACTCTCAGTT	0.998
atp6	116	39	UCA->UUA	Ser->Leu	TAAAAACGGAGGGGGAAACT	C	AGTACCAAATGCTTGGCAAT	1
atp6	167	56	CCG->CUG	Pro->Leu	GCTTATTTATGATTTCGTGC	C	GAACCTGGTAAACGAACAAA	1
atp6	224	75	UCC->UUC	Ser->Phe	AAATGTTAAACAAAAGTTTT	C	CCCTCGCATCTCGGTCACTT	0.995
atp6	229	77	CGC->UGC	Arg->Cys	TTAAACAAAAGTTTTCCCCT	C	GCATCTCGGTCACTTTTACT	0.999
atp6	236	79	UCG->UUG	Ser->Leu	AAAGTTTTCCCCTCGCATCT	C	GGTCACTTTTACTTTTTCGC	0.981
atp6	254	85	UCG->UUG	Ser->Leu	CTCGGTCACTTTTACTTTTT	C	GCTCTTTCGTAATCCCCAGG	0.992
atp6	262	88	CGU->UGU	Arg->Cys	CTTTTACTTTTTCGCTCTTT	C	GTAATCCCCAGGGTATGATA	0.975
atp6	269	90	CCC->CUC	Pro->Leu	TTTTTCGCTCTTTCGTAATC	C	CCAGGGTATGATACCTTATA	0.977
atp6	401	134	UCA->UUA	Ser->Leu	GCTTCATTTTTTAAGCTTCT	C	ATTACCCGCAGGAGTCCCAC	0.999
atp6	460	154	CCU->UCU	Pro->Ser	TAGTACTCCTTGAGCTAATC	C	CTCATTGTTTTCGCGCATTA	0.999
atp6	463	155	CAU->UAU	His->Tyr	TACTCCTTGAGCTAATCCCT	C	ATTGTTTTCGCGCATTAAGC	1
atp6	485	162	UCA->UUA	Ser->Leu	TTGTTTTCGCGCATTAAGCT	C	AGGAATACGTTTATTTGCTA	0.999
atp6	527	176	UCA->UUA	Ser->Leu	TATGATGGCCGGTCATAGTT	C	AGTAAAGATTTTAAGTGGGT	1
atp6	548	183	UCC->UUC	Ser->Phe	AGTAAAGATTTTAAGTGGGT	C	CGCTTGGACTATGCTATGTA	1
atp6	599	200	CCC->CUC	Pro->Leu	TTTTTATTTCATAGGAGATC	C	CGGTCCTTTATTTATAGTTC	0.988
atp6	656	219	UCA->UUA	Ser->Leu	GGAATTAGGTGTAGCTATAT	C	ACAAGCTCATGTTTCTACGA	0.998
atp6	664	222	CAU->UAU	His->Tyr	GTGTAGCTATATCACAAGCT	C	ATGTTTCTACGATCTCAATC	0.99
atp6	671	224	UCU->UUU	Ser->Phe	TATATCACAAGCTCATGTTT	C	TACGATCTCAATCTGTATTT	0.997
atp6	680	227	UCA->UUA	Ser->Leu	AGCTCATGTTTCTACGATCT	C	AATCTGTATTTACTTGAATG	1
atp6	707	236	ACA->AUA	Thr->Ile	TATTTACTTGAATGATGCTA	C	AAATCTCCATCAAAGTGGTT	1
atp6	718	240	CAA->UAA	Gln->End	ATGATGCTACAAATCTCCAT	C	AAAGTGGTTATTTATTTATA	0.98
atp8	30	10	UUC->UUU	Phe->Phe	CTGGATAAATTCACTTATTT	C	ACACAATTCTTCTGGTCATG	0.937
atp8	47	16	UCA->UUA	Ser->Leu	TTTCACACAATTCTTCTGGT	C	ATGCCTTCTCCTCTTTACTT	0.996
atp8	58	20	CUC->UUC	Leu->Phe	TCTTCTGGTCATGCCTTCTC	C	TCTTTACTTTTTATATTCCC	0.984
atp8	76	26	CCC->UUC	Pro->Phe	TCCTCTTTACTTTTTATATT	C	CCATATGCAATGATGGAGAC	0.996
atp8	77	26	CCC->UUC	Pro->Phe	CCTCTTTACTTTTTATATTC	C	CATATGCAATGATGGAGACG	0.95
atp8	206	69	UCG->UUG	Ser->Leu	CAACAGTTTGGAAGATATCT	C	GATAAAGGGTTTTAGCACCG	0.995
atp8	458	153	CCA->CUA	Pro->Leu	CATAATGCTAATCCATGTTC	C	ACACGGCCAAGGTCACATGA	0.984
atp9	20	7	UCA->UUA	Ser->Leu	TATGTTAGAAGGAGCAAAAT	C	AATAGGTGCCGGAGCAGCTA	1
atp9	50	17	UCA->UUA	Ser->Leu	CGGAGCAGCTACAATTGCGT	C	AGCGGGAGCAGCTGTCGGTA	0.955
atp9	81	27	GUC->GUU	Val->Val	GCTGTCGGTATTGGAAACGT	C	CTTAGTTCCTCGATCCATTC	0.975
atp9	82	28	CUU->UUU	Leu->Phe	CTGTCGGTATTGGAAACGTC	C	TTAGTTCCTCGATCCATTCC	0.998
atp9	90	30	UCC->UCU	Ser->Ser	ATTGGAAACGTCCTTAGTTC	C	TCGATCCATTCCGTGGCGCG	0.991
atp9	92	31	UCG->UUG	Ser->Leu	TGGAAACGTCCTTAGTTCCT	C	GATCCATTCCGTGGCGCGAA	0.992
atp9	96	32	AUC->AUU	Ile->Ile	AACGTCCTTAGTTCCTCGAT	C	CATTCCGTGGCGCGAAATCC	0.997
atp9	134	45	UCA->UUA	Ser->Leu	TCCATCATTGGCTAAACAAT	C	ATTTGGTTATGCCATTTTGG	1
atp9	182	61	UCG->UUG	Ser->Leu	TCTCACCGAAGCTATTGCAT	C	GTTTGCCCCAATGATGGCCT	1
atp9	191	64	CCA->CUA	Pro->Leu	AGCTATTGCATCGTTTGCCC	C	AATGATGGCCTTTTTGATCC	1
ccmB	28	10	CAU->UAU	His->Tyr	GACTCTTTCTTGAACTATTT	C	ATAAACAGATCTTCCCCTCC	0.978
ccmB	43	15	CCC->UCC	Pro->Ser	TATTTCATAAACAGATCTTC	C	CCTCCACACCAATCACGAGT	0.993
ccmB	80	27	UCG->UUG	Ser->Leu	GAGTTTTTATTCATTCCTCT	C	GTATATCGTCTTAACGCCCT	0.927
ccmB	87	29	AUC->AUU	Ile->Ile	TATTCATTCCTCTCGTATAT	C	GTCTTAACGCCCTTAATGAT	0.917
ccmB	128	43	UCA->UUA	Ser->Leu	AGGTTTTGAAAAAGACTTTT	C	ATGTCATTCCCATTTAGGTC	0.998
ccmB	137	46	UCC->UUC	Ser->Phe	AAAAGACTTTTCATGTCATT	C	CCATTTAGGTCCGATTCGGA	0.988
ccmB	148	50	CCG->UUG	Pro->Leu	CATGTCATTCCCATTTAGGT	C	CGATTCGGATCCCTCCGTTG	0.989
ccmB	149	50	CCG->UUG	Pro->Leu	ATGTCATTCCCATTTAGGTC	C	GATTCGGATCCCTCCGTTGT	0.996
ccmB	154	52	CGG->UGG	Arg->Trp	ATTCCCATTTAGGTCCGATT	C	GGATCCCTCCGTTGTTTCCT	0.978
ccmB	160	54	CCU->UCU	Pro->Ser	ATTTAGGTCCGATTCGGATC	C	CTCCGTTGTTTCCTTTTCCT	0.992
ccmB	164	55	CCG->CUG	Pro->Leu	AGGTCCGATTCGGATCCCTC	C	GTTGTTTCCTTTTCCTCCCG	0.989
ccmB	172	58	CCU->UCU	Pro->Ser	TTCGGATCCCTCCGTTGTTT	C	CTTTTCCTCCCGAACCTTTT	0.987
ccmB	181	61	CCC->UCC	Pro->Ser	CTCCGTTGTTTCCTTTTCCT	C	CCGAACCTTTTCCTCGAAAT	0.982
ccmB	193	65	CCU->UUU	Pro->Phe	CTTTTCCTCCCGAACCTTTT	C	CTCGAAATGAGAAAGAAGAT	0.91
ccmB	194	65	CCU->UUU	Pro->Phe	TTTTCCTCCCGAACCTTTTC	C	TCGAAATGAGAAAGAAGATG	0.997
ccmB	286	96	CGG->UGG	Arg->Trp	TTCTACAATTGGTAGGTTAC	C	GGGTTATTCAAATAAGTCGT	0.999
ccmB	304	102	CGU->UGU	Arg->Cys	ACCGGGTTATTCAAATAAGT	C	GTGTTTTCTGTGGTTTTCCC	0.996
ccmB	338	113	CCG->CUG	Pro->Leu	TTTTCCCATGTTACAACTTC	C	GTACCAATTCGATCGATCCG	0.954
ccmB	367	123	CGG->UGG	Arg->Trp	TCGATCGATCCGGAATGGAC	C	GGTTAAACATTCCATTAGGG	0.92
ccmB	379	127	CCA->UUA	Pro->Leu	GAATGGACCGGTTAAACATT	C	CATTAGGGAGCCTGGTCTTG	0.916
ccmB	380	127	CCA->UUA	Pro->Leu	AATGGACCGGTTAAACATTC	C	ATTAGGGAGCCTGGTCTTGA	1
ccmB	424	142	CGU->UGU	Arg->Cys	TTCTGTGTGGTATTCATTCT	C	GTTCGGCTCTTGGAATCACA	0.994
ccmB	428	143	UCG->UUG	Ser->Leu	GTGTGGTATTCATTCTCGTT	C	GGCTCTTGGAATCACATCCA	0.996
ccmB	467	156	UCG->UUG	Ser->Leu	CAGCAGTGGTTGGAACAGCT	C	GCAAAATCCAACCACTTCAC	0.975
ccmB	475	159	CCA->UUA	Pro->Leu	GTTGGAACAGCTCGCAAAAT	C	CAACCACTTCACCTACCTCA	0.995
ccmB	476	159	CCA->UUA	Pro->Leu	TTGGAACAGCTCGCAAAATC	C	AACCACTTCACCTACCTCAT	0.996
ccmB	485	162	UCA->UUA	Ser->Leu	CTCGCAAAATCCAACCACTT	C	ACCTACCTCATTGCCCCTAA	0.963
ccmB	494	165	UCA->UUA	Ser->Leu	TCCAACCACTTCACCTACCT	C	ATTGCCCCTAACCGTTTCCC	0.998
ccmB	512	171	UCC->UUC	Ser->Phe	CTCATTGCCCCTAACCGTTT	C	CCGTACCTCTATTGAAACAG	0.954
ccmB	514	172	CGU->UGU	Arg->Cys	CATTGCCCCTAACCGTTTCC	C	GTACCTCTATTGAAACAGAA	0.977
ccmB	548	183	CCU->CUU	Pro->Leu	AACAGAATGGTTTCATGTTC	C	TTTATCGATTGGTTATTCCT	0.999
ccmB	554	185	UCG->UUG	Ser->Leu	ATGGTTTCATGTTCCTTTAT	C	GATTGGTTATTCCTCTCCGT	0.989
ccmB	566	189	UCC->UUC	Ser->Phe	TCCTTTATCGATTGGTTATT	C	CTCTCCGTTCGTATCTCCTT	0.991
ccmB	569	190	UCU->UUU	Ser->Phe	TTTATCGATTGGTTATTCCT	C	TCCGTTCGTATCTCCTTCTC	0.99
ccmB	572	191	CCG->CUG	Pro->Leu	ATCGATTGGTTATTCCTCTC	C	GTTCGTATCTCCTTCTCAAA	0.985
ccmB	584	195	CCU->CUU	Pro->Leu	TTCCTCTCCGTTCGTATCTC	C	TTCTCAAATTTCGGTCTCGA	0.937
ccmB	587	196	UCU->UUU	Ser->Phe	CTCTCCGTTCGTATCTCCTT	C	TCAAATTTCGGTCTCGATTA	0.994
ccmB	596	199	UCG->UUG	Ser->Leu	CGTATCTCCTTCTCAAATTT	C	GGTCTCGATTATTTCACAAG	0.964
ccmC	5	2	UCC->UUC	Ser->Phe	AGGACCAAATTCTCACATGT	C	CGTTTCGTTATTACAACCTT	0.997
ccmC	76	26	CGG->UGG	Arg->Trp	CGCAAATTATCATTGGATCT	C	GGTTGTTCTTAACAGCGATG	0.999
ccmC	103	35	CAU->UAU	His->Tyr	TCTTAACAGCGATGGCTATT	C	ATTTAAGTCTTCGGGTAGCA	0.999
ccmC	115	39	CGG->UGG	Arg->Trp	TGGCTATTCATTTAAGTCTT	C	GGGTAGCACCACCAGATCTT	0.989
ccmC	133	45	CUU->UUU	Leu->Phe	TTCGGGTAGCACCACCAGAT	C	TTCAACAAGGTGGAAATTCT	0.957
ccmC	161	54	CCG->CUG	Pro->Leu	AGGTGGAAATTCTCGTATTC	C	GTATGTACATGTTCCTGCGG	1
ccmC	179	60	GCG->GUG	Ala->Val	TCCGTATGTACATGTTCCTG	C	GGCTCGGATGAGTATACTAG	0.989
ccmC	331	111	CGG->UGG	Arg->Trp	CCTTAGTGACTGGGGGGTTT	C	GGGGAAGACCTATGTGGGGC	0.997
ccmC	395	132	UCG->UUG	Ser->Leu	TTTAACCTCTGTATTCATCT	C	GTTTCCTATTTACCTGGGTG	0.988
ccmC	400	134	CCU->UCU	Pro->Ser	CCTCTGTATTCATCTCGTTT	C	CTATTTACCTGGGTGCACTG	0.999
ccmC	436	146	CCU->UCU	Pro->Ser	CACTGTGTTTTCAAAAGCTT	C	CTGTCGAACCGGCTCCTATT	0.998
ccmC	446	149	CCG->CUG	Pro->Leu	TCAAAAGCTTCCTGTCGAAC	C	GGCTCCTATTTCAATCCGCG	0.995
ccmC	451	151	CCU->UCU	Pro->Ser	AGCTTCCTGTCGAACCGGCT	C	CTATTTCAATCCGCGCTGGA	0.995
ccmC	458	153	UCA->UUA	Ser->Leu	TGTCGAACCGGCTCCTATTT	C	AATCCGCGCTGGACCGATCG	0.979
ccmC	463	155	CGC->UGC	Arg->Cys	AACCGGCTCCTATTTCAATC	C	GCGCTGGACCGATCGATATA	0.962
ccmC	467	156	GCU->GUU	Ala->Val	GGCTCCTATTTCAATCCGCG	C	TGGACCGATCGATATACCAA	0.983
ccmC	473	158	CCG->CUG	Pro->Leu	TATTTCAATCCGCGCTGGAC	C	GATCGATATACCAATAATAA	0.99
ccmC	497	166	UCU->UUU	Ser->Phe	CGATATACCAATAATAAAGT	C	TCCAGTCAACTGGTGGAATA	0.999
ccmC	499	167	CCA->UCA	Pro->Ser	ATATACCAATAATAAAGTCT	C	CAGTCAACTGGTGGAATACA	0.999
ccmC	521	174	UCG->UUG	Ser->Leu	AGTCAACTGGTGGAATACAT	C	GCATCAACCTGGGAGCATTA	0.999
ccmC	548	183	UCU->UUU	Ser->Phe	ACCTGGGAGCATTAGCCGAT	C	TGGTACATCAATACATGTTC	0.994
ccmC	568	190	CCU->UCU	Pro->Ser	CTGGTACATCAATACATGTT	C	CTATGCTCATTCCAATCTTG	0.999
ccmC	605	202	UCC->UUC	Ser->Phe	CTTGTCTAACTTTGCTAACT	C	CCCCTTCTCAACCCGTATCT	1
ccmC	608	203	CCC->CUC	Pro->Leu	GTCTAACTTTGCTAACTCCC	C	CTTCTCAACCCGTATCTTGT	1
ccmC	614	205	UCA->UUA	Ser->Leu	CTTTGCTAACTCCCCCTTCT	C	AACCCGTATCTTGTTCGTTC	0.986
ccmC	619	207	CGU->UGU	Arg->Cys	CTAACTCCCCCTTCTCAACC	C	GTATCTTGTTCGTTCTGGAA	0.98
ccmC	624	208	AUC->AUU	Ile->Ile	TCCCCCTTCTCAACCCGTAT	C	TTGTTCGTTCTGGAAACACG	0.965
ccmC	650	217	CCU->CUU	Pro->Leu	CGTTCTGGAAACACGTCTTC	C	TATTCCATCATTTCTTGAAT	0.962
ccmC	656	219	CCA->CUA	Pro->Leu	GGAAACACGTCTTCCTATTC	C	ATCATTTCTTGAATCTCCTT	0.99
ccmC	673	225	CCU->UCU	Pro->Ser	TTCCATCATTTCTTGAATCT	C	CTTTAACGGAAGAAATAGAA	0.994
ccmFC	38	13	UCC->UUC	Ser->Phe	CTTATTCTTTTTCATTACTT	C	CATGGTCGTGCCTCGTGGCA	0.917
ccmFC	50	17	CCU->CUU	Pro->Leu	CATTACTTCCATGGTCGTGC	C	TCGTGGCACGGCAGCACCCG	1
ccmFC	52	18	CGU->UGU	Arg->Cys	TTACTTCCATGGTCGTGCCT	C	GTGGCACGGCAGCACCCGTA	0.984
ccmFC	103	35	CCC->UCC	Pro->Ser	GGTTCGTCAGTAGAGATGTT	C	CCACAGGTGCCCCTTCTTCC	0.999
ccmFC	119	40	UCU->UUU	Ser->Phe	TGTTCCCACAGGTGCCCCTT	C	TTCCAATGGTACTATAATTC	0.987
ccmFC	122	41	UCC->UUC	Ser->Phe	TCCCACAGGTGCCCCTTCTT	C	CAATGGTACTATAATTCCTA	1
ccmFC	146	49	CCU->CUU	Pro->Leu	TGGTACTATAATTCCTATTC	C	TACCCCTTCATTCCCTCTTT	0.992
ccmFC	151	51	CCU->UCU	Pro->Ser	CTATAATTCCTATTCCTACC	C	CTTCATTCCCTCTTTTGGTC	0.998
ccmFC	155	52	UCA->UUA	Ser->Leu	AATTCCTATTCCTACCCCTT	C	ATTCCCTCTTTTGGTCTATC	0.983
ccmFC	303	101	GCC->GCU	Ala->Ala	GAAACTAGAGCTAGAAACGC	C	TCATTTTGTTTCGTTCCCGT	0.917
ccmFC	305	102	UCA->UUA	Ser->Leu	AACTAGAGCTAGAAACGCCT	C	ATTTTGTTTCGTTCCCGTTC	1
ccmFC	321	107	CCC->CCU	Pro->Pro	GCCTCATTTTGTTTCGTTCC	C	GTTCTTCATTTCCTTCTTAT	0.938
ccmFC	391	131	CGU->UGU	Arg->Cys	AATCTTTCTGCGGTGTGCTC	C	GTTTACTATTCTTTCGTACT	0.999
ccmFC	406	136	CGU->UGU	Arg->Cys	TGCTCCGTTTACTATTCTTT	C	GTACTCTCTTCTCTTTACCA	0.998
ccmFC	878	293	UCU->UUU	Ser->Phe	TCATTTACATGGACCCACTT	C	TCATTCCATTTGTGGGAATT	0.997
ccmFC	1148	383	CCA->CUA	Pro->Leu	AGTGGCTATATATACAAATC	C	ACTTACGGATCTATATGCTC	1
ccmFC	1168	390	CCG->UUG	Pro->Leu	CACTTACGGATCTATATGCT	C	CGATTGGAACTGGAAGTTTC	0.978
ccmFC	1169	390	CCG->UUG	Pro->Leu	ACTTACGGATCTATATGCTC	C	GATTGGAACTGGAAGTTTCA	0.994
ccmFC	1277	426	UCG->UUG	Ser->Leu	GTTGGCTTCGTTGGGAGGCT	C	GCTTAGTTTGTTACGTCAGC	0.981
ccmFC	1324	442	CGA->UGA	Arg->End	AGGATAAGTTGCATTGGAAT	C	GAGAAAGTTCCGTGGAGTTC	1
ccmFN	38	13	CCG->CUG	Pro->Leu	CTCTCATTATTCGTTATTTC	C	GGGTCTTTTCGTTGCATTCA	0.997
ccmFN	98	33	UCU->UUU	Ser->Phe	ACCAGCGTTTGGTGCAGCAT	C	TGCATTTTGGTGCATTCTTC	0.999
ccmFN	121	41	CCU->UCU	Pro->Ser	CATTTTGGTGCATTCTTCTT	C	CTTTCCTTGGTCTTTCGTTC	0.995
ccmFN	137	46	UCG->UUG	Ser->Leu	TCTTCCTTTCCTTGGTCTTT	C	GTTCCGTCATATTCCAAATA	0.967
ccmFN	142	48	CGU->UGU	Arg->Cys	CTTTCCTTGGTCTTTCGTTC	C	GTCATATTCCAAATAACTTA	0.96
ccmFN	151	51	CCA->UCA	Pro->Ser	GTCTTTCGTTCCGTCATATT	C	CAAATAACTTATCAAATTAC	0.942
ccmFN	188	63	UCG->UUG	Ser->Leu	TTACAACGTATTAACTCCTT	C	GGACCCTTTCTTTTATCAAA	0.96
ccmFN	248	83	UCA->UUA	Ser->Leu	TCATGAGGGTAGTATTTTAT	C	ATGGTGTTGGATCCCAAGTT	0.998
ccmFN	263	88	CCA->CUA	Pro->Leu	TTTATCATGGTGTTGGATCC	C	AAGTTATTATGGATTCCTTC	0.992
ccmFN	372	124	UUC->UUU	Phe->Phe	TGTTCCTTTGTCTCGAACTT	C	GTGAAGAACTCCATTCTATC	0.997
ccmFN	560	187	CCU->CUU	Pro->Leu	AAGGAAAATATCAATTGATC	C	TCGGGGCGCTAGGCGCTACC	0.949
ccmFN	707	236	CCU->CUU	Pro->Leu	CATTGCTTTGTTTTTCTCTC	C	TTTCCTATCAGCGAGTTCCG	0.999
ccmFN	716	239	UCA->UUA	Ser->Leu	GTTTTTCTCTCCTTTCCTAT	C	AGCGAGTTCCGATCCTTTTG	0.991
ccmFN	776	259	UCA->UUA	Ser->Leu	TACCGAACCGCTTGCAGAAT	C	AAATCCTGTTCCACAAGATC	0.981
ccmFN	788	263	CCA->CUA	Pro->Leu	TGCAGAATCAAATCCTGTTC	C	ACAAGATCCTATATCAGCTA	0.999
ccmFN	803	268	UCA->UUA	Ser->Leu	TGTTCCACAAGATCCTATAT	C	AGCTATACATCCTCCTTGCA	0.991
ccmFN	1270	424	CGG->UGG	Arg->Trp	GAATTTGGATCTTGACATGT	C	GGTGGTTTTTAACCGTAGGC	0.992
ccmFN	1298	433	CCA->CUA	Pro->Leu	TTTAACCGTAGGCATCTTGC	C	AGGAAGTTGGTGGGCTCATC	1
ccmFN	1315	439	CAU->UAU	His->Tyr	TGCCAGGAAGTTGGTGGGCT	C	ATCATGAATTAGGTCGGGGT	1
ccmFN	1330	444	CGG->UGG	Arg->Trp	GGGCTCATCATGAATTAGGT	C	GGGGTGGCTGGTGGTTTCGG	0.999
ccmFN	1348	450	CGG->UGG	Arg->Trp	GTCGGGGTGGCTGGTGGTTT	C	GGGATCCCGTAGAAAATGCT	0.999
ccmFN	1381	461	CGG->UGG	Arg->Trp	AAAATGCTTCTTTTATGCCT	C	GGGTATTAGCCACAGCTCGT	1
ccmFN	1399	467	CGU->UGU	Arg->Cys	CTCGGGTATTAGCCACAGCT	C	GTATTCATTCAGTAATTCTA	0.996
ccmFN	1442	481	UCA->UUA	Ser->Leu	CCTTCCAAATTCTTGGACCT	C	ACTTCTTAATATTGTTACTT	0.978
ccmFN	1444	482	CUU->UUU	Leu->Phe	TTCCAAATTCTTGGACCTCA	C	TTCTTAATATTGTTACTTTT	0.913
ccmFN	1466	489	CCA->CUA	Pro->Leu	TCTTAATATTGTTACTTTTC	C	ATGCTGTGTCTCAGGAACCT	0.997
ccmFN	1478	493	UCA->UUA	Ser->Leu	TACTTTTCCATGCTGTGTCT	C	AGGAACCTCTTCAATACGGA	1
ccmFN	1487	496	UCU->UUU	Ser->Phe	ATGCTGTGTCTCAGGAACCT	C	TTCAATACGGATTGGATTGC	0.986
ccmFN	1513	505	CCC->UCC	Pro->Ser	TACGGATTGGATTGCTAGCT	C	CCGTTCATAGTTTTGCTACA	1
cob	118	40	CCU->UCU	Pro->Ser	GTTATTGGTGGGGGTTCGGT	C	CTTTAGCTGGTATTTGTTTA	1
cob	286	96	CUC->UUC	Leu->Phe	CTAATGGGGCAAGTATGTTT	C	TCATTGTGGTTCACCTTCAT	0.999
cob	298	100	CAC->UAC	His->Tyr	GTATGTTTCTCATTGTGGTT	C	ACCTTCATATTTTTCGTGGT	0.999
cob	325	109	CAU->UAU	His->Tyr	ATATTTTTCGTGGTCTATAT	C	ATGCGAGTTATAGCAGTCCT	1
cob	358	120	CGG->UGG	Arg->Trp	GCAGTCCTAGGGAATTTGTT	C	GGTGTCTCGGAGTTGTAATC	1
cob	407	136	ACA->AUA	Thr->Ile	AATGATTGTGACAGCTTTTA	C	AGGATACGTACCACCTTGGG	0.998
cob	419	140	CCA->CUA	Pro->Leu	AGCTTTTACAGGATACGTAC	C	ACCTTGGGGTCAGATGAGCT	1
cob	564	188	CUC->CUU	Leu->Leu	TTAAATCGTTTTTTTAGTCT	C	CATCATTTACTCCCCTTTTT	0.998
cob	568	190	CAU->UAU	His->Tyr	ATCGTTTTTTTAGTCTCCAT	C	ATTTACTCCCCTTTTTTTTA	0.969
cob	680	227	UCU->UUU	Ser->Phe	AGAGATGGATAAAATAGCTT	C	TTACCCTTATTTTTATGTAA	0.998
cob	725	242	UCU->UUU	Ser->Phe	TCTAGTAGGTTGGGTAGCTT	C	TGCTATCTTTTTTTCCATTT	1
cob	808	270	CCC->UCC	Pro->Ser	ATATACCCGCTAATCCGATG	C	CCACCCCGCCTCATATTGTG	1
cob	853	285	CAU->UAU	His->Tyr	AATGGTATTTCCTACCGATC	C	ATGCCATTCTTCGTAGTATA	0.999
cob	908	303	CCA->CUA	Pro->Leu	AGGTGTAGCCGCAATAGCAC	C	AGTTTTTATATGTCTGTTGG	0.998
cob	982	328	CAC->UAC	His->Tyr	GTTCAAGTTTTCGCCCGATT	C	ACCAAGGAATATTTTGGTTG	0.999
cob	1081	361	CCU->UCU	Pro->Ser	TTGTTACTATTGGACAAATT	C	CTCCTTTCGTTTTCTTCTTG	0.999
cob	1084	362	CCU->UCU	Pro->Ser	TTACTATTGGACAAATTCCT	C	CTTTCGTTTTCTTCTTGTTC	0.993
cob	1124	375	CCG->CUG	Pro->Leu	CTTTGCCATAACGCCCATTC	C	GGGACGAGTTGGAAGAGGAA	0.993
cox1	8	3	ACG->AUG	Thr->Met	AAAAGTGTTTCTTACGATTA	C	GACAAATCTGGTCCGATGGC	0.949
cox1	21	7	GUC->GUU	Val->Val	ACGATTACGACAAATCTGGT	C	CGATGGCTGTTCTCCACTAA	0.944
cox1	203	68	UCU->UUU	Ser->Phe	TTTAATAACGGCTCACGCTT	C	TTTAATGATCTTTTTTATGG	1
cox1	248	83	UCU->UUU	Ser->Phe	GCCGGCGATGATAGGTGGAT	C	TGGTAATTGGTCTGTTCCGA	0.998
cox1	260	87	UCU->UUU	Ser->Phe	AGGTGGATCTGGTAATTGGT	C	TGTTCCGATTCTGATAGGTG	1
cox1	358	120	CCA->UCA	Pro->Ser	GTCTCTTGCTCCTATTAAGC	C	CAGCCTTAGTAGAAGTGGGT	0.998
cox1	449	150	UCA->UUA	Ser->Leu	TTCTGGAGGAGCAGTTGATT	C	AGCAATTTCTAGTCCTCATC	0.993
cox1	458	153	UCU->UUU	Ser->Phe	AGCAGTTGATTCAGCAATTT	C	TAGTCCTCATCTATCCGGTG	1
cox1	464	155	CCU->CUU	Pro->Leu	TGATTCAGCAATTTCTAGTC	C	TCATCTATCCGGTGTTTCAT	0.999
cox1	521	174	UCC->UUC	Ser->Phe	CAATTTTATAACAACTATCT	C	CAACATGCGTGGACCTGGAA	1
cox1	557	186	UCA->UUA	Ser->Leu	TGGAATGACTATGCATAGAT	C	ACCCCTATTTGTGTGGTCCG	1
cox1	581	194	CCA->CUA	Pro->Leu	CCTATTTGTGTGGTCCGTCC	C	AGTGACAGCATTCCCACTTT	0.999
cox1	596	199	CCA->CUA	Pro->Leu	CGTCCCAGTGACAGCATTCC	C	ACTTTTATTATCACTTCCGG	0.999
cox1	674	225	UCU->UUU	Ser->Phe	AAACTTTAATACAACCTTTT	C	TGATCCCGCTGGAGGGGGAG	0.999
cox1	752	251	CCC->CUC	Pro->Leu	TCATCCAGAGGTGTATATTC	C	CATTCTGCCTGGATCCGGTA	0.998
cox1	767	256	UCC->UUC	Ser->Phe	TATTCCCATTCTGCCTGGAT	C	CGGTATCATAAGTCATATCG	0.996
cox1	851	284	ACA->AUA	Thr->Ile	GGTTTATGCCATGATCAGTA	C	AGGTGTTCTTGGATCTCTTG	0.999
cox1	866	289	UCU->UUU	Ser->Phe	CAGTACAGGTGTTCTTGGAT	C	TCTTGTTTGGGCTCATCATA	0.996
cox1	1130	377	GCG->GUG	Ala->Val	TCTACATGATACTTATTATG	C	GGTTGCACATTTCCATTATG	0.999
cox1	1192	398	CAC->UAC	His->Tyr	TTGCTTTATTTGCAGGATTT	C	ACTATTGGGTGGGTAAAATC	1
cox1	1280	427	CCG->CUG	Pro->Leu	CACTTTTTTCGGGGTTAATC	C	GACCCTCTTTCCCATGCATT	0.994
cox1	1285	429	CUC->UUC	Leu->Phe	TTTTCGGGGTTAATCCGACC	C	TCTTTCCCATGCATTTCTTA	0.987
cox1	1384	462	CCU->UCU	Pro->Ser	ATGCCCTTAGCAGTTCTGGC	C	CTTATATATCTGTAGTTGGG	1
cox1	1408	470	CGU->UGU	Arg->Cys	ATATATCTGTAGTTGGGATT	C	GTCGTTTCTTCGTAGTCGTA	1
cox1	1411	471	CGU->UGU	Arg->Cys	TATCTGTAGTTGGGATTCGT	C	GTTTCTTCGTAGTCGTAACA	0.998
cox1	1439	480	UCA->UUA	Ser->Leu	CGTAGTCGTAACAATCACTT	C	AAGCAGTGGAAATAACAAAA	0.993
cox1	1495	499	CCA->UCA	Pro->Ser	CTTGGGCTGTTGAACAGAAT	C	CAACCACACTGGAATGGATG	0.998
cox2	71	24	UCU->UUU	Ser->Phe	GGAACCATGGCAATTAGGAT	C	TCAAGACGCAGCAACACCTA	1
cox2	161	54	UCA->UUA	Ser->Leu	TCTTATTTTGGTTTTCGTAT	C	ATGGATGTTGGTTCGCGCTT	0.999
cox2	253	85	CGG->UGG	Arg->Trp	GAACTACTATCGAGATTCTT	C	GGACCATATTTCCTAGTATC	0.998
cox2	278	93	CCG->CUG	Pro->Leu	CATATTTCCTAGTATCATCC	C	GATGTTCATTGCTATACCAT	0.998
cox2	485	162	UCA->UUA	Ser->Leu	TGATTTAGAATTGGGTCAAT	C	ACGTTTATTAGAAGTGGACA	0.998
cox2	553	185	CCU->UCU	Pro->Ser	ATATACGTATTATTGTAACA	C	CTGCTGATGTACCTCATAGT	1
cox2	566	189	CCU->CUU	Pro->Leu	TGTAACACCTGCTGATGTAC	C	TCATAGTTGGGCTGTACCTT	0.996
cox2	590	197	UCA->UUA	Ser->Leu	TAGTTGGGCTGTACCTTCCT	C	AGGTGTCAAATGTGATGCTG	1
cox2	623	208	UCA->UUA	Ser->Leu	TGATGCTGTACCTGGTCGTT	C	AAATCAGATCTCTATTTCGG	0.998
cox2	641	214	UCG->UUG	Ser->Leu	TTCAAATCAGATCTCTATTT	C	GGTACAACGAGAAGGAGTTT	0.997
cox2	685	229	CGU->UGU	Arg->Cys	ATGGTCAGTGCAGTGAGATT	C	GTGGAACTAATCATGCCTTT	0.999
cox3	245	82	CCU->CUU	Pro->Leu	CAAAGTCGTACAATTAGGAC	C	TCGATATGGTTCTATTCCGT	0.999
cox3	257	86	UCU->UUU	Ser->Phe	ATTAGGACCTCGATATGGTT	C	TATTCCGTTCATCGTATCGG	0.999
cox3	263	88	CCG->CUG	Pro->Leu	ACCTCGATATGGTTCTATTC	C	GTTCATCGTATCGGAGGTTA	0.999
cox3	289	97	CUU->UUU	Leu->Phe	TCGTATCGGAGGTTATGTTC	C	TTTTTGCTCTTTTTTGGGCT	1
cox3	298	100	CUU->UUU	Leu->Phe	AGGTTATGTTCCTTTTTGCT	C	TTTTTTGGGCTTCTTCTCAT	0.998
cox3	311	104	UCU->UUU	Ser->Phe	TTTTGCTCTTTTTTGGGCTT	C	TTCTCATTCTTCTTTGGCAC	0.997
cox3	314	105	UCU->UUU	Ser->Phe	TGCTCTTTTTTGGGCTTCTT	C	TCATTCTTCTTTGGCACCTA	0.999
cox3	388	130	CGG->UGG	Arg->Trp	GGATTGGGGTTTTAGATCCT	C	GGGAAATCCCTTTTCTTAAT	0.999
cox3	413	138	CCU->CUU	Pro->Leu	AATCCCTTTTCTTAATACCC	C	TATTCTCCCTTCATCCGGAG	0.993
cox3	422	141	CCU->CUU	Pro->Leu	TCTTAATACCCCTATTCTCC	C	TTCATCCGGAGCTGCCGTAA	0.993
cox3	512	171	UCA->UUA	Ser->Leu	CGCTTTAGTAGCTACCGTTT	C	ACTGGCTCTAGTATCCACTG	0.999
cox3	527	176	UCC->UUC	Ser->Phe	CGTTTCACTGGCTCTAGTAT	C	CACTGGCTTTCAAGGAATGG	1
cox3	566	189	UCC->UUC	Ser->Phe	GGAATATTACCAAGCACCCT	C	CACTATTTCGGATAGTATTT	1
cox3	653	218	UCG->UUG	Ser->Leu	GATTATAGGTACTATTTTCT	C	GATCATATGTGGTATTCGCC	0.999
cox3	754	252	CGG->UGG	Arg->Trp	GGCATTTTGTAGACGTGGTT	C	GGTTATTCCCATTTGTCTCT	1
cox3	764	255	CCA->CUA	Pro->Leu	AGACGTGGTTCGGTTATTCC	C	ATTTGTCTCTATCTATTGGT	1
matR	26	9	CCC->CUC	Pro->Leu	AGAGGCGATCAGAATGGTAC	C	CGAATCCATTTACGATCCCG	1
matR	32	11	UCC->UUC	Ser->Phe	GATCAGAATGGTACCCGAAT	C	CATTTACGATCCCGAGTTTC	0.908
matR	193	65	CCA->UCA	Pro->Ser	TCGACCGACATCGACTCATC	C	CAATCTTTAAGGAAGAGATC	0.994
matR	235	79	CCC->UCC	Pro->Ser	ACGATCCCAAGTTCTTTTAC	C	CCACTCATAAACTCTTTTCC	0.974
matR	326	109	CCA->CUA	Pro->Leu	TGTACTACTATCGGCCCTAC	C	AGGCAACATCTACCTACACA	0.995
matR	413	138	UCG->UUG	Ser->Leu	GATTGTTCAGAGAATCAGAT	C	GGTTCTATTAAGGACAGGTC	0.973
matR	1064	355	CCC->CUC	Pro->Leu	ACGGAGTACGGTAGAATTCC	C	CGGTACGGTCATTCGGGAAG	0.999
matR	1678	560	CGG->UGG	Arg->Trp	GCGACGGAGACATCGTAAAT	C	GGTCCGCGGGCATCGCGATA	0.998
matR	1682	561	UCC->UUC	Ser->Phe	CGGAGACATCGTAAATCGGT	C	CGCGGGCATCGCGATAAGTC	0.998
matR	1703	568	CCU->CUU	Pro->Leu	CGCGGGCATCGCGATAAGTC	C	TCTGTCCTACTACAGGTGCC	0.999
matR	1723	575	CGC->UGC	Arg->Cys	CTCTGTCCTACTACAGGTGC	C	GCGACAACCTTTACCAAGTC	1
matR	1737	579	UAC->UAU	Tyr->Tyr	AGGTGCCGCGACAACCTTTA	C	CAAGTCCGAACGATTGTCGA	0.996
matR	1759	587	CAC->UAC	His->Tyr	AAGTCCGAACGATTGTCGAC	C	ACCAGATCCGCTGGTCTGCT	0.983
matR	1790	597	CCA->CUA	Pro->Leu	CTGGTCTGCTATATTCACCC	C	AGCTCACAAGCACAAATCCT	0.999
matR	1829	610	CCA->CUA	Pro->Leu	CTCGGCGCGGAATATAATCC	C	AAAGTACCCCAAAGACTCAA	0.997
matR	1837	613	CCC->UCC	Pro->Ser	GGAATATAATCCCAAAGTAC	C	CCAAAGACTCAAATATAGTC	1
matR	1847	616	UCA->UUA	Ser->Leu	CCCAAAGTACCCCAAAGACT	C	AAATATAGTCAATCAAGAAG	0.998
mttB	20	7	CCG->CUG	Pro->Leu	AATTGAATTGAATTTCGCAC	C	GGAAACTATTCTAGGAGAAG	0.994
mttB	53	18	UCC->UUC	Ser->Phe	AGGAGAAGTTCGAATCCGTT	C	CGTTCGGATATTGATCGGTC	0.946
mttB	58	20	CGG->UGG	Arg->Trp	AAGTTCGAATCCGTTCCGTT	C	GGATATTGATCGGTCTTGGT	0.987
mttB	94	32	CGU->UGU	Arg->Cys	TTGGTTTGACATGGTTTACG	C	GTTACTGGTTCCCGGAAGAG	0.999
mttB	106	36	CCG->UCG	Pro->Ser	GGTTTACGCGTTACTGGTTC	C	CGGAAGAGTCAATATCTCCA	0.997
mttB	116	39	UCA->UUA	Ser->Leu	TTACTGGTTCCCGGAAGAGT	C	AATATCTCCATTAGCTAAAC	0.999
mttB	122	41	UCU->UUU	Ser->Phe	GTTCCCGGAAGAGTCAATAT	C	TCCATTAGCTAAACCCTTTC	0.906
mttB	125	42	CCA->CUA	Pro->Leu	CCCGGAAGAGTCAATATCTC	C	ATTAGCTAAACCCTTTCTTA	0.938
mttB	172	58	CGU->UGU	Arg->Cys	CTTTGGACTCGTATTTTGTT	C	GTACACAATCAACGGAGGCC	0.998
mttB	182	61	UCA->UUA	Ser->Leu	GTATTTTGTTCGTACACAAT	C	AACGGAGGCCTTCCCGACAT	1
mttB	196	66	CCG->UCG	Pro->Ser	CACAATCAACGGAGGCCTTC	C	CGACATATGTTGCAACGTCT	0.999
mttB	256	86	CAU->UAU	His->Tyr	TCGTCTTTCCCTTAATAAGT	C	ATCAAATTTGGTGCTTTTCG	0.989
mttB	275	92	UCG->UUG	Ser->Leu	TCATCAAATTTGGTGCTTTT	C	GATCCCCAGTTGCTATGGGG	0.997
mttB	322	108	CUC->UUC	Leu->Phe	GGACGAAATACAATCGATTC	C	TCCATTTAAGTGGTTCTCGC	0.984
mttB	325	109	CAU->UAU	His->Tyr	CGAAATACAATCGATTCCTC	C	ATTTAAGTGGTTCTCGCTTC	0.983
mttB	338	113	UCU->UUU	Ser->Phe	ATTCCTCCATTTAAGTGGTT	C	TCGCTTCTCCTTGTTCCTGT	0.933
mttB	340	114	CGC->UGC	Arg->Cys	TCCTCCATTTAAGTGGTTCT	C	GCTTCTCCTTGTTCCTGTTC	0.999
mttB	367	123	CCU->UUU	Pro->Phe	CCTTGTTCCTGTTCCTAACT	C	CTCCCCGGGTAGTTCCCAAT	0.948
mttB	368	123	CCU->UUU	Pro->Phe	CTTGTTCCTGTTCCTAACTC	C	TCCCCGGGTAGTTCCCAATG	0.998
mttB	370	124	CCC->UCC	Pro->Ser	TGTTCCTGTTCCTAACTCCT	C	CCCGGGTAGTTCCCAATGTT	0.99
mttB	373	125	CGG->UGG	Arg->Trp	TCCTGTTCCTAACTCCTCCC	C	GGGTAGTTCCCAATGTTTGG	0.995
mttB	401	134	UCA->UUA	Ser->Leu	TCCCAATGTTTGGCACTTTT	C	ATACTTCGTGGGTGCAACAT	0.998
mttB	491	164	UCG->UUG	Ser->Leu	TATGTTAACTGTTCGTATTT	C	GTTCATTCCATCGGTATGCT	0.994
mttB	499	167	CCA->UCA	Pro->Ser	CTGTTCGTATTTCGTTCATT	C	CATCGGTATGCTCCCAGGTA	0.995
mttB	535	179	CGU->UGU	Arg->Cys	AGGTACCTGTAATTGTGATC	C	GTTTGCCAGAACCAAGGGGT	0.997
mttB	542	181	CCA->CUA	Pro->Leu	TGTAATTGTGATCCGTTTGC	C	AGAACCAAGGGGTCTTTATG	0.999
mttB	548	183	CCA->CUA	Pro->Leu	TGTGATCCGTTTGCCAGAAC	C	AAGGGGTCTTTATGTGGAAA	0.987
mttB	604	202	CCG->UCG	Pro->Ser	GTCGTTTTTTGATGGTTTTT	C	CGCTTCTCACAGCTGCTCTT	0.997
mttB	610	204	CUC->UUC	Leu->Phe	TTTTGATGGTTTTTCCGCTT	C	TCACAGCTGCTCTTTCCACA	0.971
mttB	654	218	AUC->AUU	Ile->Ile	CCGGATATCTGGTGCCAAAT	C	GTCGCCCGTTTCCTCATTTC	0.99
mttB	661	221	CGU->UGU	Arg->Cys	TCTGGTGCCAAATCGTCGCC	C	GTTTCCTCATTTCTTCGATA	0.947
mttB	666	222	UUC->UUU	Phe->Phe	TGCCAAATCGTCGCCCGTTT	C	CTCATTTCTTCGATAATAGA	0.953
mttB	677	226	UCG->UUG	Ser->Leu	CGCCCGTTTCCTCATTTCTT	C	GATAATAGAGTTGGCTATCT	0.994
mttB	707	236	UCG->UUG	Ser->Leu	GTTGGCTATCTTTGTGGCAT	C	GATTGTACAAGTTCGTGAAG	0.999
nad1	2	1	ACG->AUG	Thr->Met	AGTGAATAGAAAATCGAAAA	C	GTACATAGCTGTTCCAGCGG	0.98
nad1	167	56	UCG->UUG	Ser->Leu	ACAACCTCTAGCAGATGGTT	C	GAAATTGATTCTAAAAGAAC	1
nad1	215	72	UCC->UUC	Ser->Phe	ACCAAGTAGTGCAAATTTCT	C	CCTTTTTAGAATGGCTCCAG	0.982
nad1	265	89	CGG->UGG	Arg->Trp	TTATGTTAAGTCTGGTCGCT	C	GGGCCGTTGTACCTTTTGAT	0.999
nad1	308	103	UCG->UUG	Ser->Leu	TGGTATGGTATTGTCAGATT	C	GAACATAGGGCTACTTTATT	0.999
nad1	368	123	ACA->AUA	Thr->Ile	AGGTGTTTATGGAATTATTA	C	AGCAGGTTGGTCTAGTAATT	1
nad1	436	146	CCU->UCU	Pro->Ser	GATCTGCAGCTCAAATGGTC	C	CTTATGAAGTCTCTATTGGT	0.998
nad1	490	164	CCC->UCU	Pro->Ser	CTGTACTAATATGTGTAGGT	C	CCCGTAATTCGAGTGAGATT	0.997
nad1	492	164	CCC->UCU	Pro->Ser	GTACTAATATGTGTAGGTCC	C	CGTAATTCGAGTGAGATTGT	0.989
nad1	493	165	CGU->UGU	Arg->Cys	TACTAATATGTGTAGGTCCC	C	GTAATTCGAGTGAGATTGTC	0.995
nad1	500	167	UCG->UUG	Ser->Leu	ATGTGTAGGTCCCCGTAATT	C	GAGTGAGATTGTCATGGCGC	1
nad1	536	179	UCC->UUU	Ser->Phe	GGCGCAAAAGCAGATATGGT	C	CGGTATTCCCTTGTTCCCCG	0.997
nad1	537	179	UCC->UUU	Ser->Phe	GCGCAAAAGCAGATATGGTC	C	GGTATTCCCTTGTTCCCCGT	0.988
nad1	555	185	CCC->CCU	Pro->Pro	TCCGGTATTCCCTTGTTCCC	C	GTATTGGTTATGTTCCTCAT	0.997
nad1	571	191	CUC->UUU	Leu->Phe	TCCCCGTATTGGTTATGTTC	C	TCATTTCTCGTCTAGCAGAA	0.997
nad1	573	191	CUC->UUU	Leu->Phe	CCCGTATTGGTTATGTTCCT	C	ATTTCTCGTCTAGCAGAAAC	1
nad1	580	194	CGU->UGU	Arg->Cys	TGGTTATGTTCCTCATTTCT	C	GTCTAGCAGAAACTAATCGA	0.998
nad1	608	203	UCU->UUU	Ser->Phe	AGAAACTAATCGAGCTCCGT	C	TGATCTCCCAGAAGCGGAAG	1
nad1	635	212	UCA->UUA	Ser->Leu	CCCAGAAGCGGAAGCTGAAT	C	AGTTGCAGGCTATAATGTAG	0.999
nad1	674	225	UCU->UUU	Ser->Phe	AGAATATTCTTCAATGGGGT	C	TGCTCTTTCTTTTTTGGGAG	1
nad1	683	228	UCU->UUU	Ser->Phe	TTCAATGGGGTCTGCTCTTT	C	TTTTTTGGGAGAGTATGCCA	0.999
nad1	734	245	UCG->UUG	Ser->Leu	AATGAGTGGTCTATGCACAT	C	GCTCTCTCCAGGAGGTTGGC	0.998
nad1	740	247	UCU->UUU	Ser->Phe	TGGTCTATGCACATCGCTCT	C	TCCAGGAGGTTGGCCGCCTA	1
nad1	743	248	CCA->CUA	Pro->Leu	TCTATGCACATCGCTCTCTC	C	AGGAGGTTGGCCGCCTATCC	0.998
nad1	755	252	CCG->CUG	Pro->Leu	GCTCTCTCCAGGAGGTTGGC	C	GCCTATCCTAGATCTTCCCA	0.995
nad1	779	260	UCC->UUC	Ser->Phe	TATCCTAGATCTTCCCATTT	C	CAAGAAGATCCCGGGCTCGA	1
nad1	823	275	CUG->UUG	Leu->Leu	GGTTTAGTATCAAGGTGATT	C	TGTTTCCGTTCCTATATATA	0.968
nad1	830	277	CCG->CUG	Pro->Leu	TATCAAGGTGATTCTGTTTC	C	GTTCCTATATATATGGGTCC	1
nad1	893	298	CCU->CUU	Pro->Leu	TTATGATCAATTAATGGGAC	C	TGGCCGGAAAGTGTTCTTGC	1
nad1	898	300	CGG->UGG	Arg->Trp	ATCAATTAATGGGACCTGGC	C	GGAAAGTGTTCTTGCCTCTA	0.999
nad1	928	310	CGG->UGG	Arg->Trp	TCTTGCCTCTATCATTAGCT	C	GGGTAGTCCCCGTTTCTGGT	0.999
nad1	937	313	CCC->UCC	Pro->Ser	TATCATTAGCTCGGGTAGTC	C	CCGTTTCTGGTGTTTCAGTC	0.993
nad1	953	318	UCA->UUA	Ser->Leu	AGTCCCCGTTTCTGGTGTTT	C	AGTCACCTTTCAATGGCTCC	0.998
nad2	26	9	UCC->UUC	Ser->Phe	CAATCTTTTTTTAGCGGTTT	C	CCCGGAGATCTTTATCATTA	0.981
nad2	214	72	CGG->UGG	Arg->Trp	TAACTATTGCCCATTTATTC	C	GGAATAATCTTTTTAGGAGG	0.998
nad2	223	75	CUU->UUU	Leu->Phe	CCCATTTATTCCGGAATAAT	C	TTTTTAGGAGGGACAATTTT	0.991
nad2	308	103	UCU->UUU	Ser->Phe	CATTTCGATGTGTTTCGATT	C	TTCCGAACAAGAGAGGTTTG	0.997
nad2	311	104	UCC->UUC	Ser->Phe	TTCGATGTGTTTCGATTCTT	C	CGAACAAGAGAGGTTTGATG	0.999
nad2	335	112	UCU->UUU	Ser->Phe	ACAAGAGAGGTTTGATGCTT	C	TGAATCCATTGTATTAATTC	1
nad2	341	114	UCC->UUC	Ser->Phe	GAGGTTTGATGCTTCTGAAT	C	CATTGTATTAATTCCACTTC	0.999
nad2	356	119	CCA->CUA	Pro->Leu	TGAATCCATTGTATTAATTC	C	ACTTCCTACTCGCAGTATGC	0.996
nad2	361	121	CCU->UCU	Pro->Ser	CCATTGTATTAATTCCACTT	C	CTACTCGCAGTATGCTCTTT	0.999
nad2	367	123	CGC->UGC	Arg->Cys	TATTAATTCCACTTCCTACT	C	GCAGTATGCTCTTTATGATC	0.989
nad2	394	132	CAU->UAU	His->Tyr	TGCTCTTTATGATCTCGGCT	C	ATGATTCAATTGCCATGTAT	0.997
nad2	401	134	UCA->UUA	Ser->Leu	TATGATCTCGGCTCATGATT	C	AATTGCCATGTATTTAGCTA	0.995
nad2	428	143	CCU->CUU	Pro->Leu	CATGTATTTAGCTATTGAGC	C	TCAAAGTTTATGTTTTTATG	0.999
nad2	497	166	UCG->UUG	Ser->Leu	ATTTTCCACGGAAGCCGGCT	C	GAAATATTTGATCTTAGGTG	0.999
nad2	523	175	CCC->UCC	Pro->Ser	ATTTGATCTTAGGTGCATTT	C	CCTCTGGAATATTATTGTTC	0.993
nad2	543	181	UUC->UUU	Phe->Phe	CCCTCTGGAATATTATTGTT	C	GGTTGTTCCATGATCTATGG	0.975
nad2	662	221	UCU->UUU	Ser->Phe	TATTTTTATGGGGATTCTAT	C	TATCGCTGTAGGATCCCTAT	0.999
nad2	677	226	UCC->UUC	Ser->Phe	TCTATCTATCGCTGTAGGAT	C	CCTATTCAAGATCACTGCAG	0.997
nad2	788	263	UCU->UUU	Ser->Phe	TGCGCCTAAAATATCTATTT	C	TGCAAATATGTCACGTGTTT	0.916
nad2	800	267	UCA->UUA	Ser->Leu	ATCTATTTCTGCAAATATGT	C	ACGTGTTTTTATTTATGGTT	0.997
nad2	920	307	CCU->CUU	Pro->Leu	CCAAACGAAAGTCAAAAGAC	C	TCTAGCTCATAGTTCGATTG	0.998
nad2	928	310	CAU->UAU	His->Tyr	AAGTCAAAAGACCTCTAGCT	C	ATAGTTCGATTGGACATGTA	0.998
nad2	958	320	CGU->UGU	Arg->Cys	TTGGACATGTAGGTTATATT	C	GTACTGGTTTATCATGTGGA	0.999
nad2	962	321	ACU->AUU	Thr->Ile	ACATGTAGGTTATATTCGTA	C	TGGTTTATCATGTGGAACCA	0.991
nad2	1028	343	UCA->UUA	Ser->Leu	TGGTATCTTTATTTATGCAT	C	AATGACGATAGATGCATTCG	0.999
nad2	1057	353	CCA->UUA	Pro->Leu	TAGATGCATTCGCCATAGTT	C	CAGCATTACGGCAAACCCGT	0.996
nad2	1058	353	CCA->UUA	Pro->Leu	AGATGCATTCGCCATAGTTC	C	AGCATTACGGCAAACCCGTG	0.995
nad2	1127	376	UCG->UUG	Ser->Leu	AGCCAAAACGAATCCTATTT	C	GGCTATTACCTTCTCCATTA	0.999
nad2	1246	416	CCA->UCA	Pro->Ser	GTGGGGCTTACTTCCTAGCC	C	CAGTGGGAGTAGTGACTAGC	0.995
nad2	1276	426	CGU->UGU	Arg->Cys	TAGTGACTAGCGTTATAGGT	C	GTTTTTATTATATACGCTTA	1
nad2	1298	433	GCG->GUG	Ala->Val	TTTTTATTATATACGCTTAG	C	GAAAAGAATGTTTTTTGATA	1
nad2	1400	467	UCA->UUA	Ser->Leu	TACTTCCTCTTTCATTACTT	C	ATCCTTTCCATATCCCTCTC	0.977
nad2	1403	468	UCC->UUC	Ser->Phe	TTCCTCTTTCATTACTTCAT	C	CTTTCCATATCCCTCTCCCT	0.99
nad2	1408	470	CCA->UUA	Pro->Leu	CTTTCATTACTTCATCCTTT	C	CATATCCCTCTCCCTTGTTC	0.993
nad2	1409	470	CCA->UUA	Pro->Leu	TTTCATTACTTCATCCTTTC	C	ATATCCCTCTCCCTTGTTCT	0.99
nad2	1457	486	UCA->UUA	Ser->Leu	TCATCAAATGGCACTCAGTT	C	ATATCTTTAAGGTCGATCAT	0.998
nad3	44	15	CCG->CUG	Pro->Leu	TATCTATTTAGTGATAAGTC	C	GCTAGTTTCTTTGATCCCGC	0.999
nad3	62	21	CCG->CUG	Pro->Leu	TCCGCTAGTTTCTTTGATCC	C	GCTCGGTGTTCCTTTTCCAT	0.993
nad3	80	27	CCA->CUA	Pro->Leu	CCCGCTCGGTGTTCCTTTTC	C	ATTTGCTTCCAATAGTTCGA	1
nad3	124	42	CAC->UAC	His->Tyr	ATCCAGAAAAATTGTCGGCC	C	ACGAATGTGGTTCCGATCCT	0.999
nad3	137	46	UCC->UUC	Ser->Phe	GTCGGCCCACGAATGTGGTT	C	CGATCCTTCCGGTGATGCCA	1
nad3	146	49	UCC->UUC	Ser->Phe	CGAATGTGGTTCCGATCCTT	C	CGGTGATGCCAGAAGTCGTT	1
nad3	208	70	CCU->UUU	Pro->Phe	TTTCTATTTTATTTATTATC	C	CTGATCCGGAAGTAACCTTT	0.998
nad3	209	70	CCU->UUU	Pro->Phe	TTCTATTTTATTTATTATCC	C	TGATCCGGAAGTAACCTTTT	1
nad3	215	72	CCG->CUG	Pro->Leu	TTTATTTATTATCCCTGATC	C	GGAAGTAACCTTTTCCTTTC	0.992
nad3	230	77	UCC->UUC	Ser->Phe	TGATCCGGAAGTAACCTTTT	C	CTTTCCTTGGGCAGTACCTC	0.999
nad3	247	83	CCU->UCU	Pro->Ser	TTTCCTTTCCTTGGGCAGTA	C	CTCCCAACAAGATTGATCCG	0.992
nad3	251	84	CCC->CUC	Pro->Leu	CTTTCCTTGGGCAGTACCTC	C	CAACAAGATTGATCCGTTTG	0.998
nad3	266	89	CCG->CUG	Pro->Leu	ACCTCCCAACAAGATTGATC	C	GTTTGGATCTTGGTCCATGA	1
nad3	275	92	UCU->UUU	Ser->Phe	CAAGATTGATCCGTTTGGAT	C	TTGGTCCATGATGGCCTTTT	0.998
nad3	317	106	UCU->UUU	Ser->Phe	ATTGATTTTGACGATTGGAT	C	TCTCTATGAATGGAAAAGGG	1
nad3	344	115	UCG->UUG	Ser->Leu	TGAATGGAAAAGGGGTGCTT	C	GGATCGGGAGTAACCACTAG	0.999
nad3	349	117	CGG->UGG	Arg->Trp	GGAAAAGGGGTGCTTCGGAT	C	GGGAGTAACCACTAGTGATA	0.999
nad4	29	10	UCC->UUC	Ser->Phe	ACATTTCTGTGAATGCTATT	C	CGATCTAAGTGGTCCTATTC	1
nad4	44	15	CCU->CUU	Pro->Leu	CTATTCCGATCTAAGTGGTC	C	TATTCCGTGTCCCGTGCTAG	0.997
nad4	50	17	CCG->CUG	Pro->Leu	CGATCTAAGTGGTCCTATTC	C	GTGTCCCGTGCTAGGAAGCA	0.999
nad4	74	25	ACU->AUU	Thr->Ile	TCCCGTGCTAGGAAGCATTA	C	TCCTCTTTTCATTCCAAATT	0.997
nad4	77	26	CCU->CUU	Pro->Leu	CGTGCTAGGAAGCATTACTC	C	TCTTTTCATTCCAAATTCAA	0.999
nad4	107	36	CCG->CUG	Pro->Leu	TCCAAATTCAAGAATACGAC	C	GATACGATTGATTGGTCTGT	0.999
nad4	154	52	CCC->UCC	Pro->Ser	CTCTTATTACTTTTTTGTAT	C	CCCCTGTTCCTCGGATACAA	0.999
nad4	158	53	CCU->CUU	Pro->Leu	TATTACTTTTTTGTATCCCC	C	TGTTCCTCGGATACAATTCG	0.997
nad4	164	55	CCU->CUU	Pro->Leu	TTTTTTGTATCCCCCTGTTC	C	TCGGATACAATTCGATCCTT	0.994
nad4	166	56	CGG->UGG	Arg->Trp	TTTTGTATCCCCCTGTTCCT	C	GGATACAATTCGATCCTTCT	1
nad4	197	66	UCU->UUU	Ser->Phe	CGATCCTTCTACGGCCAAAT	C	TCAATTTGTGGAAAGCCTTC	0.998
nad4	317	106	UCA->UUA	Ser->Leu	TCTGATCCCTATTTGCATTT	C	AGTGGGTTGGTCTGGTATGA	0.999
nad4	362	121	ACA->AUA	Thr->Ile	TTATGGGAAAGAGTATATTA	C	AGCATTTCTAATTCGTGAAT	1
nad4	376	126	CGU->UGU	Arg->Cys	ATATTACAGCATTTCTAATT	C	GTGAATTTCTAATGATCGCC	0.995
nad4	403	135	CGC->UGC	Arg->Cys	TTCTAATGATCGCCGTGTTC	C	GCATGCTGGATCCTCTACTA	0.999
nad4	416	139	CCU->CUU	Pro->Leu	CGTGTTCCGCATGCTGGATC	C	TCTACTATTCTATGTTCTTC	0.992
nad4	433	145	CUU->UUU	Leu->Phe	ATCCTCTACTATTCTATGTT	C	TTCCCGAAAGCGTGCCAATC	0.999
nad4	436	146	CCC->UUC	Pro->Phe	CTCTACTATTCTATGTTCTT	C	CCGAAAGCGTGCCAATCCCT	0.999
nad4	437	146	CCC->UUC	Pro->Phe	TCTACTATTCTATGTTCTTC	C	CGAAAGCGTGCCAATCCCTA	0.992
nad4	449	150	CCA->CUA	Pro->Leu	TGTTCTTCCCGAAAGCGTGC	C	AATCCCTATGTTCATTATTA	0.995
nad4	533	178	UCA->UUA	Ser->Leu	TCAGTTTTTCCTATATACTT	C	ACTTGGATCTGTTTTTATGC	0.986
nad4	566	189	CCG->CUG	Pro->Leu	TTTTATGCTATTAGCTATTC	C	GTTGATTCTTCTCCAAACAG	0.999
nad4	608	203	UCA->UUA	Ser->Leu	AACCACCGATTTACAAATAT	C	ATTAACCACAGAATTTAGTG	0.999
nad4	659	220	UCU->UUU	Ser->Phe	AATCTTTCTATGGATTGCTT	C	TTTCGCCTCTTTCGCCGTCA	0.999
nad4	767	256	CCU->CUU	Pro->Leu	CGTCATCTTGGCAGGAATTC	C	TTCAAAATTGGGAACCCACG	0.997
nad4	770	257	UCA->UUA	Ser->Leu	CATCTTGGCAGGAATTCCTT	C	AAAATTGGGAACCCACGGGT	1
nad4	784	262	CAC->UAC	His->Tyr	TTCCTTCAAAATTGGGAACC	C	ACGGGTTTTTAAGATTTTCA	0.975
nad4	832	278	CGU->UGU	Arg->Cys	TGTTTCCCGAAGCGACACTT	C	GTTCCACTCCTTTCATTTAT	0.999
nad4	836	279	UCC->UUC	Ser->Phe	TCCCGAAGCGACACTTCGTT	C	CACTCCTTTCATTTATACTC	0.992
nad4	856	286	CCA->UUA	Pro->Leu	CCACTCCTTTCATTTATACT	C	CAAGCGCGATTGCTATAATC	0.976
nad4	857	286	CCA->UUA	Pro->Leu	CACTCCTTTCATTTATACTC	C	AAGCGCGATTGCTATAATCT	1
nad4	887	296	UCG->UUG	Ser->Leu	TGCTATAATCTATACTTCCT	C	GACCACTTCAAGACAGATCG	0.997
nad4	896	299	UCA->UUA	Ser->Leu	CTATACTTCCTCGACCACTT	C	AAGACAGATCGATCTTAAGA	0.993
nad4	928	310	CAC->UAC	His->Tyr	ATCTTAAGAAGATCATTGCC	C	ACTCCCCAGTAGCACATATG	0.993
nad4	934	312	CCA->UCA	Pro->Ser	AGAAGATCATTGCCCACTCC	C	CAGTAGCACATATGAATCTG	0.998
nad4	971	324	UCU->UUU	Ser->Phe	TCTGGTGACTATTGGTATGT	C	TAGTCCGAACATACAGGGAA	1
nad4	977	326	CCG->CUG	Pro->Leu	GACTATTGGTATGTCTAGTC	C	GAACATACAGGGAATTGGAG	1
nad4	1006	336	CCA->UUA	Pro->Leu	AGGGAATTGGAGGTAGCATT	C	CACCGATGTCAAGTCATGGA	0.986
nad4	1007	336	CCA->UUA	Pro->Leu	GGGAATTGGAGGTAGCATTC	C	ACCGATGTCAAGTCATGGAC	0.992
nad4	1010	337	CCG->CUG	Pro->Leu	AATTGGAGGTAGCATTCCAC	C	GATGTCAAGTCATGGACCGG	0.998
nad4	1016	339	UCA->UUA	Ser->Leu	AGGTAGCATTCCACCGATGT	C	AAGTCATGGACCGGTTCCTC	0.994
nad4	1028	343	CCG->CUG	Pro->Leu	ACCGATGTCAAGTCATGGAC	C	GGTTCCTCCAGCCCTTTTTC	0.998
nad4	1033	345	CCU->UCU	Pro->Ser	TGTCAAGTCATGGACCGGTT	C	CTCCAGCCCTTTTTCTATGT	1
nad4	1036	346	CCA->UCA	Pro->Ser	CAAGTCATGGACCGGTTCCT	C	CAGCCCTTTTTCTATGTGTT	0.996
nad4	1091	364	GCU->GUU	Ala->Val	CCGACATAAGACTCGACTTG	C	TAGATATTACGGAGGTTCAG	1
nad4	1109	370	UCA->UUA	Ser->Leu	TGCTAGATATTACGGAGGTT	C	AGTGAGCACCATGCCGAATC	1
nad4	1129	377	CUC->UUC	Leu->Phe	CAGTGAGCACCATGCCGAAT	C	TCTCTACCATTTCCTTCTCT	0.997
nad4	1142	381	UCC->UUC	Ser->Phe	GCCGAATCTCTCTACCATTT	C	CTTCTCTTCAACTTTGGCCA	0.945
nad4	1148	383	UCU->UUU	Ser->Phe	TCTCTCTACCATTTCCTTCT	C	TTCAACTTTGGCCAATATGA	0.998
nad4	1151	384	UCA->UUA	Ser->Leu	CTCTACCATTTCCTTCTCTT	C	AACTTTGGCCAATATGAGTT	0.995
nad4	1172	391	UCA->UUA	Ser->Leu	AACTTTGGCCAATATGAGTT	C	ACCTGGTACTAGCAGCTTTA	1
nad4	1307	436	GCG->GUG	Ala->Val	CCTTTGGCTATATAATCGTG	C	GGTTTCTGGAAATTTCAAAC	0.999
nad4	1323	441	UUC->UUU	Phe->Phe	CGTGCGGTTTCTGGAAATTT	C	AAACCCGATTTCCTCCATAA	0.994
nad4	1355	452	CCA->CUA	Pro->Leu	CCTCCATAAATTCTCCGATC	C	AAATGGCAGAGAAGTTTCCA	0.995
nad4	1373	458	UCC->UUC	Ser->Phe	TCCAAATGGCAGAGAAGTTT	C	CATATTTATACCTTTTCTTG	0.999
nad4	1405	469	CGG->UGG	Arg->Trp	CTTTTCTTGTTGGAGTTGTT	C	GGATGGGTGTTCACCCCAAA	0.999
nad4	1417	473	CAC->UAC	His->Tyr	GAGTTGTTCGGATGGGTGTT	C	ACCCCAAAGTGTTCCCGGAC	0.999
nad4	1433	478	CCG->CUG	Pro->Leu	TGTTCACCCCAAAGTGTTCC	C	GGACTGCATGCATACATCCG	0.998
nad4L	41	14	UCU->UUU	Ser->Phe	CACATTTTCTATGATCATCT	C	TATTTCAGGTATTCGGGGAA	0.999
nad4L	47	16	UCA->UUA	Ser->Leu	TTCTATGATCATCTCTATTT	C	AGGTATTCGGGGAATCCTCC	0.998
nad4L	55	19	CGG->UGG	Arg->Trp	TCATCTCTATTTCAGGTATT	C	GGGGAATCCTCCTTAATAGA	0.992
nad4L	86	29	ACU->AUU	Thr->Ile	CCTTAATAGACGAAATATTA	C	TATTATGTCAATGCCAATTG	0.984
nad4L	95	32	UCA->UUA	Ser->Leu	ACGAAATATTACTATTATGT	C	AATGCCAATTGAATCAATGT	1
nad4L	100	34	CCA->UCA	Pro->Ser	ATATTACTATTATGTCAATG	C	CAATTGAATCAATGTTATTA	1
nad4L	110	37	UCA->UUA	Ser->Leu	TATGTCAATGCCAATTGAAT	C	AATGTTATTAGCTGTGAATT	0.999
nad4L	131	44	UCG->UUG	Ser->Leu	AATGTTATTAGCTGTGAATT	C	GAACTTTTTGGTCTTTTCTG	1
nad4L	158	53	UCG->UUG	Ser->Leu	TTTGGTCTTTTCTGTTTCTT	C	GGATGATATGATGGGTCAAT	0.995
nad4L	179	60	UCA->UUA	Ser->Leu	GGATGATATGATGGGTCAAT	C	ATTTGCTTCATTGGTTCCAA	1
nad4L	188	63	UCA->UUA	Ser->Leu	GATGGGTCAATCATTTGCTT	C	ATTGGTTCCAACGGTGGCAG	0.999
nad4L	197	66	CCA->CUA	Pro->Leu	ATCATTTGCTTCATTGGTTC	C	AACGGTGGCAGCTGCGGAAT	0.999
nad4L	230	77	UCA->UUA	Ser->Leu	TGCGGAATCTGCTATTGGGT	C	AGCCATTTTCGTTATTACTT	0.998
nad5	155	52	CCG->CUG	Pro->Leu	TGCTTTTTATGAAGTCGCAC	C	GGGAGCTAGTGCTTGCTATC	1
nad5	242	81	CCG->CUG	Pro->Leu	GGGCTTCTTGTTCGATAGCC	C	GACCGTAGTGATGTTAATTG	1
nad5	272	91	UCC->UUC	Ser->Phe	GATGTTAATTGTGGTTACAT	C	CATAAGTAGCTTGGTCCATC	0.999
nad5	315	105	UCC->UCU	Ser->Ser	TATTCCATTTCATATATGTC	C	GAGGATCCGCATAGCCCTCG	0.989
nad5	374	125	CCA->CUA	Pro->Leu	CATTTTTACTTTTTTTATGC	C	AATGTTGGTGACTGGAGATA	0.995
nad5	398	133	UCU->UUU	Ser->Phe	GTTGGTGACTGGAGATAACT	C	TCTTCAATTATTCCTGGGAT	1
nad5	494	165	ACA->AUA	Thr->Ile	TCAGGCAGATAAAGCAGCTA	C	AAAAGCTATGCCTGTCAATC	1
nad5	506	169	CCU->CUU	Pro->Leu	AGCAGCTACAAAAGCTATGC	C	TGTCAATCGAGTAGGTGATT	0.995
nad5	539	180	CCU->CUU	Pro->Leu	AGGTGATTTTGGATTAGCTC	C	TGGGATTTCGGGTCGTTTTA	1
nad5	548	183	UCG->UUG	Ser->Leu	TGGATTAGCTCCTGGGATTT	C	GGGTCGTTTTACTCTCTTTC	0.998
nad5	553	185	CGU->UGU	Arg->Cys	TAGCTCCTGGGATTTCGGGT	C	GTTTTACTCTCTTTCAAACA	0.999
nad5	598	200	CGU->UGU	Arg->Cys	ACTTTTCCACCATTTTTGCT	C	GTGCTAGTGCCCCCAGAAAT	1
nad5	676	226	CUU->UUU	Leu->Phe	CTCTTATTTGTATTTTACTT	C	TTATTGGTGCTGTTGGGAAA	1
nad5	713	238	UCG->UUG	Ser->Leu	GAAATCTGCACAGATAGGAT	C	GCATACTTGGTCACCCGATG	0.999
nad5	725	242	UCA->UUA	Ser->Leu	GATAGGATCGCATACTTGGT	C	ACCCGATGCTATGGAGGGCC	0.999
nad5	764	255	UCG->UUG	Ser->Leu	CCCCACTCCAGTATCCGCTT	C	GATTCATGCAGCTACTATGG	0.995
nad5	835	279	CCA->UCA	Pro->Ser	GCTCCCCTTTATTTGAATAC	C	CACCTACGGCTTTGATTGTT	1
nad5	863	288	UCU->UUU	Ser->Phe	GGCTTTGATTGTTATTACTT	C	TGCAGGAGCTACGACGTCAT	0.999
nad5	875	292	ACG->AUG	Thr->Met	TATTACTTCTGCAGGAGCTA	C	GACGTCATTCCTTGCGGCAA	1
nad5	1310	437	UCA->UUA	Ser->Leu	TTCTTATTACTCTTTTCGTT	C	ACTTTTTCTAACATTTCTAG	0.999
nad5	1490	497	CCC->CUC	Pro->Leu	CAATTTTTGGGCCAATTCCC	C	CTTCGTACTACCCAAAAATG	0.999
nad5	1550	517	ACA->AUA	Thr->Ile	GTTTGCTGCTCCAACCATTA	C	AAAACTAATACCTATTCTGT	0.981
nad5	1580	527	UCA->UUA	Ser->Leu	ACCTATTCTGTTTAGTACTT	C	AGGTGCTTCTGTAGCGTATA	0.998
nad5	1589	530	UCU->UUU	Ser->Phe	GTTTAGTACTTCAGGTGCTT	C	TGTAGCGTATAATGTAAATA	0.994
nad5	1610	537	ACC->AUC	Thr->Ile	TGTAGCGTATAATGTAAATA	C	CGTAGCGGATCAATTCCAAC	0.972
nad5	1859	620	UCU->UUU	Ser->Phe	AAGTCAACTTCAAAGTGGAT	C	TGTTTATCATTATGCCTTTG	0.998
nad5	1895	632	UCA->UUA	Ser->Leu	CTTTGCAATGTTACTTGGTT	C	AACTCCATTTGTGACCTTTT	0.993
nad5	1901	634	CCA->CUA	Pro->Leu	AATGTTACTTGGTTCAACTC	C	ATTTGTGACCTTTTCTCGTA	0.998
nad5	1916	639	UCU->UUU	Ser->Phe	AACTCCATTTGTGACCTTTT	C	TCGTATGTGGGACTCTCTAT	0.998
nad5	1918	640	CGU->UGU	Arg->Cys	CTCCATTTGTGACCTTTTCT	C	GTATGTGGGACTCTCTATCT	0.997
nad5	1958	653	UCG->UUG	Ser->Leu	TTCTTGGGTAGATAATCGAT	C	GTCTTTCATTTGGATAGTTA	0.989
nad6	17	6	UCG->UUG	Ser->Leu	TACCATGATACTTTCTGTTT	C	GTCGAGCCCTGCTTTGGTCT	0.998
nad6	26	9	CCU->CUU	Pro->Leu	ACTTTCTGTTTCGTCGAGCC	C	TGCTTTGGTCTCTGGTTTGA	0.999
nad6	83	28	UCG->UUG	Ser->Leu	AAATCCGGTACATTCCGTTT	C	GTTTCCCATCCCAGTCTTTC	0.998
nad6	88	30	CCC->UUC	Pro->Phe	CGGTACATTCCGTTTCGTTT	C	CCATCCCAGTCTTTCGCGAC	0.981
nad6	89	30	CCC->UUC	Pro->Phe	GGTACATTCCGTTTCGTTTC	C	CATCCCAGTCTTTCGCGACA	0.996
nad6	95	32	CCA->CUA	Pro->Leu	TTCCGTTTCGTTTCCCATCC	C	AGTCTTTCGCGACACTTCAG	0.99
nad6	103	35	CGC->UGC	Arg->Cys	CGTTTCCCATCCCAGTCTTT	C	GCGACACTTCAGGTTTACTT	0.962
nad6	146	49	UCU->UUU	Ser->Phe	TTTGTTAGGTCTTGACTTCT	C	TGCTATGATCTCCCCAGTAG	1
nad6	158	53	UCC->UUC	Ser->Phe	TGACTTCTCTGCTATGATCT	C	CCCAGTAGTCCATATAGGAG	0.997
nad6	161	54	CCA->CUA	Pro->Leu	CTTCTCTGCTATGATCTCCC	C	AGTAGTCCATATAGGAGCTA	0.922
nad6	169	57	CAU->UAU	His->Tyr	CTATGATCTCCCCAGTAGTC	C	ATATAGGAGCTATTGCCGTT	0.999
nad6	191	64	UCA->UUA	Ser->Leu	TATAGGAGCTATTGCCGTTT	C	ATTCCTATTCGTTGTTATGA	0.999
nad6	379	127	CAU->UAU	His->Tyr	CCTCTCTGAGATATACGGTT	C	ATGCTGGAAAGGTACGAAGT	1
nad6	446	149	UCC->UUC	Ser->Phe	TTTACTTTATACCTACTATT	C	CGTCTGGTTTTTGGTTCCTA	0.999
nad6	463	155	CCU->UCU	Pro->Ser	ATTCCGTCTGGTTTTTGGTT	C	CTAGTCTTATTTTATTAGTA	0.992
nad6	569	190	UCU->UUU	Ser->Phe	CCGACGAAATGCTATTGATT	C	TAGGAGGACTATAATGAGGA	1
nad7	38	13	UCG->UUG	Ser->Leu	GCAAATCAAAAATTTCACTT	C	GAATTCCGGACCTCAACATC	0.998
nad7	44	15	UCC->UUU	Ser->Phe	CAAAAATTTCACTTCGAATT	C	CGGACCTCAACATCCTGCTG	0.996
nad7	45	15	UCC->UUU	Ser->Phe	AAAAATTTCACTTCGAATTC	C	GGACCTCAACATCCTGCTGC	0.998
nad7	77	26	UCA->UUA	Ser->Leu	TCCTGCTGCTCATGGTGTTT	C	ACGATCAGTATTGGAAATGA	0.991
nad7	83	28	UCA->UUA	Ser->Leu	TGCTCATGGTGTTTCACGAT	C	AGTATTGGAAATGAACGGAG	1
nad7	137	46	UCA->UUA	Ser->Leu	TGCGGAACCACATATTGGAT	C	ACTCCATAGAGGGACTGAGA	0.999
nad7	200	67	UCU->UUU	Ser->Phe	TCTTCAAGCTTTACCTTATT	C	TGATCGTTCAGACTATGTTT	0.995
nad7	209	70	UCA->UUA	Ser->Leu	TTTACCTTATTCTGATCGTT	C	AGACTATGTTTCTACGATGG	0.989
nad7	224	75	ACG->AUG	Thr->Met	TCGTTCAGACTATGTTTCTA	C	GATGGCCCAAGAACACGCTC	1
nad7	244	82	CAU->UAU	His->Tyr	CGATGGCCCAAGAACACGCT	C	ATTCTTCAGCCGTAGAGAGA	0.999
nad7	251	84	UCA->UUA	Ser->Leu	CCAAGAACACGCTCATTCTT	C	AGCCGTAGAGAGACTTTTGA	0.993
nad7	316	106	CGU->UGU	Arg->Cys	AATATATACGAGTGTCATTC	C	GTGAAATAACTAGAATTTCA	0.981
nad7	335	112	UCA->UUA	Ser->Leu	CCGTGAAATAACTAGAATTT	C	AAATCATTCACTTGCTTCAA	0.948
nad7	344	115	UCA->UUA	Ser->Leu	AACTAGAATTTCAAATCATT	C	ACTTGCTTCAACTACTCATG	0.995
nad7	353	118	UCA->UUA	Ser->Leu	TTCAAATCATTCACTTGCTT	C	AACTACTCATGCTATGGATG	0.999
nad7	383	128	UCA->UUA	Ser->Leu	TGCTATGGATGTGGGAGCAT	C	AACTCCGTCCCTGTGGGCTT	1
nad7	392	131	UCC->UUC	Ser->Phe	TGTGGGAGCATCAACTCCGT	C	CCTGTGGGCTTCTGAGGAGC	0.999
nad7	404	135	UCU->UUU	Ser->Phe	AACTCCGTCCCTGTGGGCTT	C	TGAGGAGCGGGAGAAATTGT	1
nad7	433	145	CAU->UAU	His->Tyr	GGGAGAAATTGTTGGAATTC	C	ATGAAAGAGTCTCGGGAGCC	1
nad7	533	178	UCC->UUC	Ser->Phe	ATGTCGAGATATTGATTCCT	C	CACACAACAATTTGCTTCTC	0.998
nad7	566	189	UCA->UUA	Ser->Leu	TGCTTCTCGTATCGACGAAT	C	AGAAGAGATGTCAACCGGCA	1
nad7	578	193	UCA->UUA	Ser->Leu	CGACGAATCAGAAGAGATGT	C	AACCGGCAACCGTATCTGGA	1
nad7	679	227	CCA->UCA	Pro->Ser	GTGGTGTAATGTTAAGAGGT	C	CAGGGGTATGCTGGGATTCG	0.987
nad7	698	233	UCG->UUG	Ser->Leu	TCCAGGGGTATGCTGGGATT	C	GCGAAGAGCAGCACCTTACG	1
nad7	724	242	CAU->UAU	His->Tyr	GAGCAGCACCTTACGATGTT	C	ATGACCAATCGGATCCTGAC	1
nad7	734	245	UCG->UUG	Ser->Leu	TTACGATGTTCATGACCAAT	C	GGATCCTGACGTACCAGTAG	1
nad7	739	247	CCU->UUU	Pro->Phe	ATGTTCATGACCAATCGGAT	C	CTGACGTACCAGTAGGTACC	0.999
nad7	740	247	CCU->UUU	Pro->Phe	TGTTCATGACCAATCGGATC	C	TGACGTACCAGTAGGTACCA	0.999
nad7	769	257	CGC->UGC	Arg->Cys	CAGTAGGTACCAGAGGAGAT	C	GCTATGATCGTTACTGTATC	1
nad7	789	263	AUC->AUU	Ile->Ile	CGCTATGATCGTTACTGTAT	C	CGTATCGAAGAGATGCGACA	0.922
nad7	836	279	CCU->CUU	Pro->Leu	TCGGATCATTGTGCAATGTC	C	TAATCAAATGCCTAGTGGCA	0.999
nad7	926	309	UCA->UUA	Ser->Leu	GAAACTATCCATGGAATCCT	C	AATTCACCATTTCGAACCTT	0.999
nad7	944	315	CCU->CUU	Pro->Leu	CTCAATTCACCATTTCGAAC	C	TTATACAGAAGGTTTTTCCG	0.999
nad7	973	325	CCU->UCU	Pro->Ser	AAGGTTTTTCCGTACCAGCT	C	CTTCTACCTATACCGCAGTT	0.999
nad7	1050	350	CCC->CCU	Pro->Pro	AGTAATGGAAGCAATCGTCC	C	TATCGTCGTAAAATAAGAGC	0.976
nad7	1057	353	CGU->UGU	Arg->Cys	GAAGCAATCGTCCCTATCGT	C	GTAAAATAAGAGCACCTGGC	0.995
nad7	1079	360	UCU->UUU	Ser->Phe	TAAAATAAGAGCACCTGGCT	C	TGCCCATTTACAAGGACTCG	0.999
nad7	1103	368	UCU->UUU	Ser->Phe	CCATTTACAAGGACTCGATT	C	TATGTCCAAACATCACATGC	1
nad7	1137	379	GUC->GUU	Val->Val	CACATGCTAGCAGATGTGGT	C	ACCATCATAGGTACTCAAGA	0.954
nad7	1166	389	UCU->UUU	Ser->Phe	AGGTACTCAAGATATTGTGT	C	TGGAGAGGTAGATAGATAGG	1
nad9	92	31	UCU->UUU	Ser->Phe	ATCGGAACATGGGAATAGAT	C	TGATACCAATACGGACTACC	0.996
nad9	113	38	CCA->CUA	Pro->Leu	TGATACCAATACGGACTACC	C	ATTTCCATTGTTGTGCTTTC	0.999
nad9	167	56	UCG->UUG	Ser->Leu	CTATACAAGGGTTCAAGTTT	C	GATCGATATTAGCGGAGTGG	0.999
nad9	190	64	CAU->UAU	His->Tyr	TCGATATTAGCGGAGTGGAT	C	ATCCCTCTCGAAAACGAAGA	0.979
nad9	298	100	CCG->UCG	Pro->Ser	ACGAAGTAACACGAATATCT	C	CGGTAGTAAGTCCATTTCCA	0.998
nad9	311	104	CCA->CUA	Pro->Leu	AATATCTCCGGTAGTAAGTC	C	ATTTCCATCAGCCGGCTGGT	0.999
nad9	368	123	UCC->UUC	Ser->Phe	GGATATGTTTGGTGTTTCTT	C	CATCAATCATCCGGATCTAC	1
nad9	398	133	UCA->UUA	Ser->Leu	TCCGGATCTACGCCGTATAT	C	AACAGATTATGGTTTCGAGG	0.998
nad9	439	147	CUU->UUU	Leu->Phe	GTCATCCATTACGAAAAGAC	C	TTCCTCTGAGTGGATATGTG	0.998
nad9	539	180	UCU->UUU	Ser->Phe	AGAATTTCGCTATTTCGATT	C	TGCTAGTCCTTGGGAACAGC	1
rpl10	101	34	UCG->UUG	Ser->Leu	CTCATTCCATTCCAGTGGCT	C	GACCAGTAACCAATGGCGAA	0.995
rpl10	134	45	CCA->CUA	Pro->Leu	ATGGCGAAAACTCAAAAATC	C	ATGGTTTCCCGGTAGAACCC	0.994
rpl10	155	52	CCA->CUA	Pro->Leu	ATGGTTTCCCGGTAGAACCC	C	ATTTCGCCCAAGTTGTTGCG	0.975
rpl10	314	105	UCA->UUA	Ser->Leu	CATGGACCAAGATCTGCTTT	C	ATTATATGGGCAATACCGAT	0.979
rps10	2	1	ACG->AUG	Thr->Met	AGAAAGACCACCAAAAGTAA	C	GACCACCAAGATACGCATAG	0.999
rps10	16	6	CGC->UGC	Arg->Cys	AAGTAACGACCACCAAGATA	C	GCATAGTGATTCGATCTTTT	0.949
rps10	238	80	CGG->UGG	Arg->Trp	ATTTGCGCAAGAAGTTTTTT	C	GGTTAAAACGCCAGCGTATA	0.999
rps10	302	101	UCG->UUG	Ser->Leu	ATTTTCTTGCAAGACCCGTT	C	GGATAAGGGCAAACTCCAGA	0.998
rps10	331	111	CGA->UGA	Arg->End	GCAAACTCCAGAGATTGCTT	C	GAAGTAAGATCCTTGCGTTG	0.993
rps11	86	29	UCG->UUG	Ser->Leu	GAACTTCGTACAGAGCGTCT	C	GGAAGAAGATAAGCAATTGA	0.917
rps11	146	49	CCG->CUG	Pro->Leu	AGATTTGGTCCATTTACCAC	C	GATCCACAATAATACCTTTG	0.983
rps11	351	117	UUC->UUU	Phe->Phe	GTGAAAGGATCTACTTATTT	C	AGGAAAAAGAAAGCAGTGAT	0.947
rps12	71	24	UCG->UUG	Ser->Leu	CACGGACCGTACTCGAGCTT	C	GGATCAATGTCCCCAGAAGC	1
rps12	100	34	CGC->UGC	Arg->Cys	GTCCCCAGAAGCAAGGAGTA	C	GCCCGCGTGTTCCAACGAGA	0.998
rps12	104	35	CCG->CUG	Pro->Leu	CCAGAAGCAAGGAGTACGCC	C	GCGTGTTCCAACGAGAACAC	0.999
rps12	112	38	CCA->UCA	Pro->Ser	AAGGAGTACGCCCGCGTGTT	C	CAACGAGAACACCGAAAAAA	0.999
rps12	146	49	CCA->CUA	Pro->Leu	GAAAAAACCTAATTCAGCTC	C	ACGTAAGATAGCCAAAGTAC	1
rps12	196	66	CAC->UAC	His->Tyr	ATCGACATGATATATTTGCT	C	ACATTCCGGGCGAAGGTCAT	0.998
rps12	269	90	UCG->UUG	Ser->Leu	AGGAGGTAGAGTGAAAGATT	C	GCCAGGTGTGAAATCCCATT	0.997
rps12	284	95	UCC->UUC	Ser->Phe	AGATTCGCCAGGTGTGAAAT	C	CCATTGTATTCGAGGAGTCA	1
rps13	26	9	UCA->UUA	Ser->Leu	ATATATCTCAGGAGCTAGAT	C	AGTTCCCGATGAACAAGTAA	0.998
rps13	56	19	UCA->UUA	Ser->Leu	TGAACAAGTAAGAATTGCCT	C	AACCAAAATGGATGGAATTG	0.972
rps13	100	34	CGU->UGU	Arg->Cys	CTAAAAAAGCCATTCAGATT	C	GTTATCAATTAGGTATCAGT	0.991
rps13	256	86	CGU->UGU	Arg->Cys	AACGATTAATTTCGAATTCT	C	GTTATCGTGGAATTCGTCAT	0.991
rps13	287	96	UCG->UUG	Ser->Leu	AATTCGTCATAAAGATGGAT	C	GCCCTTACGCGGTCAACGAA	0.994
rps19	116	39	UCG->UUG	Ser->Leu	GTCACGTAGATCTTCTATTT	C	GCCGGAATTCGTTGATTGCT	0.981
rps19	138	46	UCC->UCU	Ser->Ser	CCGGAATTCGTTGATTGCTC	C	GTACGAATTTACAATGGAAA	0.993
rps19	163	55	CCU->UUU	Pro->Phe	GAATTTACAATGGAAAAACT	C	CTGTTCGTTGTAAGATCACT	0.958
rps19	164	55	CCU->UUU	Pro->Phe	AATTTACAATGGAAAAACTC	C	TGTTCGTTGTAAGATCACTG	0.947
rps19	221	74	UCU->UUU	Ser->Phe	TAAATTTGGAGAGTTTGCTT	C	TACACGGAAACGAAGACCTT	0.992
rps2	200	67	UCC->UUC	Ser->Phe	CATTCGTCAAAAAGGCCGTT	C	CTTCCTTGTAAATACCAATT	0.994
rps2	357	119	UUC->UUU	Phe->Phe	AGAAACAAGAAGAGAAATTT	C	GGGTCGAACCAACAACCAGA	0.915
rps2	452	151	GCA->GUA	Ala->Val	TCGATCACAAATACCTATTG	C	ATCTTCAGTGGATTCGAATA	0.942
rps2	523	175	CCU->UCU	Pro->Ser	ATCCCATTCCAGCGAATGAT	C	CTATACAGTTCATATATCTA	0.941
rps2	554	185	UCG->UUG	Ser->Leu	CATATATCTACTTTGTAATT	C	GATCACGAAAACGGTTCTTC	0.928
rps2	730	244	CAG->UAG	Gln->End	ATGAACAGGTGCTTACTTTC	C	AGTACGCCAATAGCTGATCT	0.974
rps3	64	22	CGG->UGG	Arg->Trp	ATCGTAGTTCAGATTCAAGT	C	GGTTCAGTGATTATTATTAT	1
rps3	69	23	UUC->UUU	Phe->Phe	AGTTCAGATTCAAGTCGGTT	C	AGTGATTATTATTATGGTAA	0.984
rps3	92	31	UCA->UUA	Ser->Leu	TGATTATTATTATGGTAAAT	C	AGTATATCAAGATGTAAATC	0.998
rps3	518	173	UCA->UUA	Ser->Leu	AAAGAAGAATCTTTCTAAAT	C	ACTTCGGGTCAGCGGGGCCT	0.986
rps3	719	240	UCG->UUG	Ser->Leu	GCGCCCCTCCTTGAATTATT	C	GGTCATGCAATACTTATTGA	0.997
rps3	896	299	UCG->UUG	Ser->Leu	CGCTTTTTTTGTAGAAAGCT	C	GACCAGCGAGAAAAAGTGTT	0.972
rps3	1037	346	CCA->CUA	Pro->Leu	CGGTGCTACCTTTTTCTTTC	C	AAGGGATGGGGTGTATAATA	0.991
rps3	1364	455	CCG->CUG	Pro->Leu	TGTTTATCAAAGTGCTTCTC	C	GATTGCTCAAGACATCTCTT	1
rps3	1391	464	CCG->CUG	Pro->Leu	TCAAGACATCTCTTTTCAAC	C	GAGGAACAAAACAAGATCCT	1
rps3	1555	519	CGU->UGU	Arg->Cys	GAAAGTATGGAAAAACATCT	C	GTAATGTATTTCACCAGAAA	0.996
rps3	1588	530	CCU->UCU	Pro->Ser	ACCAGAAAATAGATTATGCC	C	CTGCGGAAGTATCTACTCGT	0.994
rps3	1619	540	UCA->UUA	Ser->Leu	ATCTACTCGTTACGGAATCT	C	AGGTGTCAAAGTGCGGATCT	1
rps3	1633	545	CGG->UGG	Arg->Trp	GAATCTCAGGTGTCAAAGTG	C	GGATCTCATATAGTAAAAAA	1
rps4	18	6	CCC->CCU	Pro->Pro	TCAACGAGATATGCCTTGCC	C	GCATTAAGATTTCAAACTTG	0.939
rps4	44	15	CCA->CUA	Pro->Leu	AAGATTTCAAACTTGTCGTC	C	ACTTCCAGGAAATGTTCGGA	0.998
rps4	49	17	CCA->UUA	Pro->Leu	TTCAAACTTGTCGTCCACTT	C	CAGGAAATGTTCGGAACAGA	0.946
rps4	50	17	CCA->UUA	Pro->Leu	TCAAACTTGTCGTCCACTTC	C	AGGAAATGTTCGGAACAGAG	0.946
rps4	61	21	CGG->UGG	Arg->Trp	GTCCACTTCCAGGAAATGTT	C	GGAACAGAGAACTTACAAGA	0.985
rps4	145	49	CCG->UCG	Pro->Ser	CTATTAAGAGAAAGATTTCT	C	CGAGAAAAAATCTTAACAGT	0.989
rps4	176	59	UCA->UUA	Ser->Leu	TCTTAACAGTTACATCAAAT	C	ACAAACTACACGAAAGTTGC	0.981
rps4	196	66	CCC->UCC	Pro->Ser	CACAAACTACACGAAAGTTG	C	CCCTTTTTCATGGGCCCATC	0.998
rps4	205	69	CAU->UAU	His->Tyr	CACGAAAGTTGCCCCTTTTT	C	ATGGGCCCATCACAGAGATG	0.91
rps4	263	88	CCA->CUA	Pro->Leu	AACTTCATATATCCCTTTTC	C	ACTCAATCCAGAAACAAGAT	1
rps4	272	91	CCA->CUA	Pro->Leu	TATCCCTTTTCCACTCAATC	C	AGAAACAAGATCGGACGTTA	0.972
rps4	284	95	UCG->UUG	Ser->Leu	ACTCAATCCAGAAACAAGAT	C	GGACGTTATTCCGGTTCGTC	0.997
rps4	296	99	CCG->CUG	Pro->Leu	AACAAGATCGGACGTTATTC	C	GGTTCGTCTCCATTTTCGTG	0.999
rps4	313	105	CGU->UGU	Arg->Cys	TTCCGGTTCGTCTCCATTTT	C	GTGAAACTATTCCTCAAGCA	0.984
rps4	341	114	CCG->CUG	Pro->Leu	TATTCCTCAAGCAAGGCAGC	C	GATAAGTCATCGAAGGGTTT	0.999
rps4	488	163	UCA->UUA	Ser->Leu	ATCTTTCTATATCGACATAT	C	AGTTGAAAAAATAATAGGCA	0.996
rps4	897	299	AUC->AUU	Ile->Ile	TTTACTAGGAAGATAAGAAT	C	AAAAGGATCGAACTACCTAC	0.982
rps4	926	309	UCG->UUG	Ser->Leu	CGAACTACCTACTCATTATT	C	GGAGGTGAATCATAGAACAC	0.995
rps4	937	313	CAU->UAU	His->Tyr	CTCATTATTCGGAGGTGAAT	C	ATAGAACACCAAAAGCTGTG	0.991
rps4	947	316	CCA->CUA	Pro->Leu	GGAGGTGAATCATAGAACAC	C	AAAAGCTGTGGTATCTTATG	1
rps4	962	321	UCU->UUU	Ser->Phe	AACACCAAAAGCTGTGGTAT	C	TTATGGACCTAACATAGGTC	0.999
rps4	1013	338	CCA->CUA	Pro->Leu	CGACATAAGATTGAAAGATC	C	AAACCTTCCTCTTCGGAGCG	0.991
rps4	1022	341	CCU->CUU	Pro->Leu	ATTGAAAGATCCAAACCTTC	C	TCTTCGGAGCGGAAACGGAC	0.996
rps4	1027	343	CGG->UGG	Arg->Trp	AAGATCCAAACCTTCCTCTT	C	GGAGCGGAAACGGACGTGGC	0.995
rps7	59	20	CCA->CUA	Pro->Leu	TTATCAAACTTTTCATCGCC	C	AGCTCGAACTGAACGCGATG	0.992
rps7	220	74	CUU->UUU	Leu->Phe	CCTTAGCTATTCGTTGGATC	C	TTGGAGCAGCTTTCAAACGA	0.956
rps7	275	92	UCA->UUA	Ser->Leu	GATAAGCTTAGAGAAATGTT	C	ATTTGCTGAGATACTGGATG	0.996
sdh3	67	23	CCA->UCA	Pro->Ser	CAGAGCTCACTTCGACGTTT	C	CAATTTCCCATAGAATATCC	1
sdh4	29	10	UCG->UUG	Ser->Leu	GGCATTTTGTAGACGTGGTT	C	GGTTATTCCCATTTGTCTCT	1
sdh4	39	13	CCC->CCU	Pro->Pro	AGACGTGGTTCGGTTATTCC	C	ATTTGTCTCTATCTATTGGT	1
sdh4	122	41	ACC->AUC	Thr->Ile	AAGCTCGAAGACAAAGAGAA	C	CGGGCTTTTCCAAAGAATTA	0.973
sdh4	155	52	CCA->CUA	Pro->Leu	AAGAATTACTGCTGCTTTCC	C	ACTCCCTTTGATTATCATAT	0.999
sdh4	203	68	CCA->CUA	Pro->Leu	AGTATCTTCCACTTTCCTAC	C	AAATCTCTCTGTATTCTGGC	0.996
sdh4	259	87	CAU->UAU	His->Tyr	TCGAAGAGATTATGGCAGAT	C	ATGTTCACCAAGAAATGACC	0.998
sdh4	359	120	CCG->CUG	Pro->Leu	CTTGTCTCTCGTTTATTTTC	C	GAACAAATTGAAGAACCTAA	0.944

[truncated: 6 more sheets: Table S11, Table S12, Table S13, Table S14, Table S15, Table S16]
